# Supplementary material for: Aqua­chloridobis(diphenyl­glyoximato-κ2 N,N′)cobalt(III) dihydrate
Source: Acta Crystallogr Sect E Struct Rep Online. 2011 Apr 22;67(Pt 5):m626–7. doi: 10.1107/S1600536811014280 (PMC3089102; doi:10.1107/S1600536811014280)
Supplement: Supplementary file 1 [file e-67-0m626-sup1.cif]

##############################################################################
#                                                                            #
# This CIF contains the data in a paper accepted for publication in          #
# Acta Crystallographica Section E. It conforms to the requirements of       #
# Notes for Authors for Acta Crystallographica Section E, and has been       #
# peer reviewed under the auspices of the IUCr Commission on Journals.       #
#                                                                            #
# Full details of the Crystallographic Information File format               #
# are given in the paper "The Crystallographic Information File (CIF):       #
# a New Standard Archive File for Crystallography" by S. R. Hall, F. H.      #
# Allen and I. D. Brown [Acta Cryst. (1991), A47, 655-685].                  #
#                                                                            #
# The current version of the core CIF dictionary is obtainable from          #
# ftp://ftp.iucr.org/pub/cif_core.dic.                                       #
#                                                                            #
# Software is freely available for graphical display of the structure(s)     #
# in this CIF. For information consult the CIF software page                 #
# http://www.iucr.org/resources/cif/software.                                #
#                                                                            #
# This file may be used for bona fide research purposes within the           #
# scientific community so long as proper attribution is given to the journal # 
# article from which it was obtained.                                        #
#                                                                            #
##############################################################################
data_global
_audit_creation_method     'SHELXL-97'
_journal_date_recd_electronic     2011-04-08
_journal_date_accepted     2011-04-15
_journal_name_full     'Acta Crystallographica, Section E'
_journal_year     2011
_journal_volume     67
_journal_issue      5
_journal_page_first     m626
_journal_page_last     m627
_journal_paper_category     QM
_journal_coeditor_code     WM2477
_publ_contact_author_name     'Arunachalam Dayalan'
_publ_contact_author_address
;
Department of Chemistry
Loyola College (Autonomous)
Sterling Road
Nungambakkam
Chennai 600 034
Tamil Nadu
INDIA
;
_publ_contact_author_email     'dayalan77@gmail.com'
_publ_contact_author_phone        .91E-306
_publ_section_title
;
Aquachloridobis(diphenylglyoximato-\k^2^<i>N</i>,<i>N</i>')cobalt(III)
dihydrate
;
loop_
    _publ_author_name
    _publ_author_address
    ' Parthasarathy Meera'
;
 Department of Chemistry
 Loyola College (Autonomous)
 Sterling Road
 Nungambakkam
 Chennai 600 034
 Tamil Nadu
 India
;
    'Madhavan Amutha Selvi'
;
 Department of Chemistry
 Loyola College (Autonomous)
 Sterling Road
 Nungambakkam
 Chennai 600 034
 Tamil Nadu
 India
;
    ' Arunachalam Dayalan'
;
       Department of Chemistry
       Loyola College (Autonomous)
       Sterling Road
       Nungambakkam
       Chennai 600 034
       Tamil Nadu
       India
;
data_I
_audit_creation_method     SHELXL-97
_chemical_name_systematic
;
Aquachloridobis(diphenylglyoximato-\k^2^<i>N</i>,<i>N</i>')cobalt(III)
dihydrate
;
_chemical_name_common     ?
_chemical_formula_moiety     'C28 H24 Cl Co N4 O5, 2(H2 O)'
_chemical_formula_sum     'C28 H28 Cl Co N4 O7'
_chemical_formula_iupac     '[Co (C14 H11 N2 O2)2 Cl (H2 O)], 2H2 O'
_chemical_formula_weight     626.92
_chemical_melting_point     ?
_symmetry_cell_setting     monoclinic
_symmetry_space_group_name_H-M     'P 21/n'
_symmetry_space_group_name_Hall     '-P 2yn'
loop_
    _symmetry_equiv_pos_as_xyz
    'x, y, z'
    '-x+1/2, y+1/2, -z+1/2'
    '-x, -y, -z'
    'x-1/2, -y-1/2, z-1/2'
_cell_length_a     12.0709(4)
_cell_length_b     5.9689(2)
_cell_length_c     21.9224(5)
_cell_angle_alpha     90.00
_cell_angle_beta     104.7700(10)
_cell_angle_gamma     90.00
_cell_volume     1527.32(8)
_cell_formula_units_Z     2
_cell_measurement_reflns_used     2441
_cell_measurement_theta_min     2.8
_cell_measurement_theta_max     25.0
_cell_measurement_temperature     293(2)
_exptl_crystal_description     block
_exptl_crystal_colour     brown
_exptl_crystal_size_max     0.30
_exptl_crystal_size_mid     0.20
_exptl_crystal_size_min     0.20
_exptl_crystal_density_diffrn     1.363
_exptl_crystal_density_meas     ?
_exptl_crystal_density_method     'not measured'
_exptl_crystal_F_000     648
_exptl_absorpt_coefficient_mu     0.698
_exptl_absorpt_correction_type     multi-scan
_exptl_absorpt_process_details     '(SADABS; Bruker, 1999)'
_exptl_absorpt_correction_T_min     0.761
_exptl_absorpt_correction_T_max     0.861
_exptl_special_details
;
;
_diffrn_ambient_temperature     293(2)
_diffrn_radiation_type     MoK\a
_diffrn_radiation_wavelength     0.71073
_diffrn_radiation_source     'fine-focus sealed tube'
_diffrn_radiation_monochromator     graphite
_diffrn_measurement_device_type     'Bruker APEXII CCD'
_diffrn_measurement_method     '\w and \f scan'
_diffrn_detector_area_resol_mean     ?
_diffrn_reflns_number     13610
_diffrn_reflns_av_R_equivalents     0.0303
_diffrn_reflns_av_sigmaI/netI     0.0227
_diffrn_reflns_theta_min     1.76
_diffrn_reflns_theta_max     25.00
_diffrn_reflns_theta_full     25.00
_diffrn_measured_fraction_theta_max     1.000
_diffrn_measured_fraction_theta_full     1.000
_diffrn_reflns_limit_h_min     -14
_diffrn_reflns_limit_h_max     14
_diffrn_reflns_limit_k_min     -7
_diffrn_reflns_limit_k_max     7
_diffrn_reflns_limit_l_min     -25
_diffrn_reflns_limit_l_max     26
_diffrn_standards_number     0
_diffrn_standards_interval_count     .
_diffrn_standards_interval_time     .
_diffrn_standards_decay_%     ?
_refine_special_details
;
Refinement of <i>F</i>^2^ against ALL reflections. The weighted <i>R</i>-factor
<i>wR</i> and goodness of fit <i>S</i> are based on <i>F</i>^2^, conventional
<i>R</i>-factors <i>R</i> are based on <i>F</i>, with <i>F</i> set to zero for
negative <i>F</i>^2^. The threshold expression of <i>F</i>^2^ >
\s(<i>F</i>^2^) is used only for calculating <i>R</i>-factors(gt) <i>etc</i>.
and is not relevant to the choice of reflections for refinement.
<i>R</i>-factors based on <i>F</i>^2^ are statistically about twice as large
as those based on <i>F</i>, and <i>R</i>- factors based on ALL data will be
even larger.
;
_reflns_number_total     2682
_reflns_number_gt     2431
_reflns_threshold_expression     I>2\s(I)
_refine_ls_structure_factor_coef     Fsqd
_refine_ls_matrix_type     full
_refine_ls_R_factor_all     0.0700
_refine_ls_R_factor_gt     0.0615
_refine_ls_wR_factor_gt     0.1899
_refine_ls_wR_factor_ref     0.1992
_refine_ls_goodness_of_fit_ref     1.249
_refine_ls_restrained_S_all     1.249
_refine_ls_number_reflns     2682
_refine_ls_number_parameters     215
_refine_ls_number_restraints     1
_refine_ls_hydrogen_treatment     constr
_refine_ls_weighting_scheme     calc
_refine_ls_weighting_details
         'calc w=1/[\s^2^(Fo^2^)+(0.1021P)^2^+2.2574P] where P=(Fo^2^+2Fc^2^)/3'
_atom_sites_solution_hydrogens     geom
_atom_sites_solution_primary     direct
_atom_sites_solution_secondary     difmap
_refine_ls_shift/su_max     0.000
_refine_ls_shift/su_mean     0.000
_refine_diff_density_max     0.919
_refine_diff_density_min     -0.526
_refine_ls_extinction_method     'SHELXL97 (Sheldrick, 2008)'
_refine_ls_extinction_coef     0.025(3)
_refine_ls_extinction_expression
                                  'Fc^*^=kFc[1+0.001xFc^2^\l^3^/sin(2\q)]^-1/4^'
loop_
    _atom_type_symbol
    _atom_type_description
    _atom_type_scat_dispersion_real
    _atom_type_scat_dispersion_imag
    _atom_type_scat_source
    'C' 'C' 0.0033 0.0016
                         'International Tables Vol C Tables 4.2.6.8 and 6.1.1.4'
    'H' 'H' 0.0000 0.0000
                         'International Tables Vol C Tables 4.2.6.8 and 6.1.1.4'
    'N' 'N' 0.0061 0.0033
                         'International Tables Vol C Tables 4.2.6.8 and 6.1.1.4'
    'O' 'O' 0.0106 0.0060
                         'International Tables Vol C Tables 4.2.6.8 and 6.1.1.4'
    'Cl' 'Cl' 0.1484 0.1585
                         'International Tables Vol C Tables 4.2.6.8 and 6.1.1.4'
    'Co' 'Co' 0.3494 0.9721
                         'International Tables Vol C Tables 4.2.6.8 and 6.1.1.4'
_computing_data_collection     'APEX2 (Bruker, 2004)'
_computing_cell_refinement     'SAINT (Bruker, 2004)'
_computing_data_reduction     'SAINT (Bruker, 2004)'
_computing_structure_solution     'SIR92 (Altomare <i>et al.</i>, 1993)'
_computing_structure_refinement     'SHELXL97 (Sheldrick, 2008)'
_computing_molecular_graphics
             'ORTEP-3 (Farrugia, 1997) and Mercury (Macrae <i>et al.</i>, 2008)'
_computing_publication_material     'PLATON (Spek, 2009)'
loop_
    _atom_site_type_symbol
    _atom_site_label
    _atom_site_fract_x
    _atom_site_fract_y
    _atom_site_fract_z
    _atom_site_U_iso_or_equiv
    _atom_site_adp_type
    _atom_site_calc_flag
    _atom_site_refinement_flags
    _atom_site_occupancy
    _atom_site_symmetry_multiplicity
    _atom_site_disorder_assembly
    _atom_site_disorder_group
    C C1 0.3917(4) 0.0079(7) 0.0955(2) 0.0349(9) Uani d . 1 1 . .
    C C2 0.5064(3) 0.0989(7) 0.12232(19) 0.0342(9) Uani d . 1 1 . .
    C C3 0.3003(4) 0.0027(8) 0.1290(2) 0.0404(11) Uani d . 1 1 . .
    C C4 0.2296(4) -0.1819(9) 0.1254(2) 0.0519(12) Uani d . 1 1 . .
    H H4 0.2423 -0.3092 0.1037 0.062 Uiso calc R 1 1 . .
    C C5 0.1405(5) -0.1770(12) 0.1539(3) 0.0668(16) Uani d . 1 1 . .
    H H5 0.0927 -0.3009 0.1508 0.080 Uiso calc R 1 1 . .
    C C6 0.1215(5) 0.0054(12) 0.1864(3) 0.0677(18) Uani d . 1 1 . .
    H H6 0.0610 0.0062 0.2055 0.081 Uiso calc R 1 1 . .
    C C7 0.1911(5) 0.1880(11) 0.1913(3) 0.0619(15) Uani d . 1 1 . .
    H H7 0.1784 0.3131 0.2139 0.074 Uiso calc R 1 1 . .
    C C8 0.2809(4) 0.1867(9) 0.1625(2) 0.0482(11) Uani d . 1 1 . .
    H H8 0.3284 0.3112 0.1660 0.058 Uiso calc R 1 1 . .
    C C9 0.5534(3) 0.1512(8) 0.19009(18) 0.0353(9) Uani d . 1 1 . .
    C C10 0.5471(4) -0.0079(8) 0.2349(2) 0.0457(11) Uani d . 1 1 . .
    H H10 0.5078 -0.1412 0.2227 0.055 Uiso calc R 1 1 . .
    C C11 0.5994(5) 0.0313(11) 0.2977(2) 0.0576(14) Uani d . 1 1 . .
    H H11 0.5969 -0.0767 0.3279 0.069 Uiso calc R 1 1 . .
    C C12 0.6550(4) 0.2299(11) 0.3153(2) 0.0604(16) Uani d . 1 1 . .
    H H12 0.6900 0.2559 0.3576 0.073 Uiso calc R 1 1 . .
    C C13 0.6600(4) 0.3909(10) 0.2718(2) 0.0519(13) Uani d . 1 1 . .
    H H13 0.6972 0.5259 0.2844 0.062 Uiso calc R 1 1 . .
    C C14 0.6092(4) 0.3513(8) 0.2090(2) 0.0432(11) Uani d . 1 1 . .
    H H14 0.6125 0.4599 0.1791 0.052 Uiso calc R 1 1 . .
    N N1 0.3780(3) -0.0578(6) 0.03761(16) 0.0335(8) Uani d . 1 1 A .
    N N2 0.5663(3) 0.1165(6) 0.08134(15) 0.0325(8) Uani d . 1 1 A .
    O O1 0.2790(2) -0.1374(6) 0.00398(14) 0.0455(8) Uani d . 1 1 . .
    O O2 0.6748(2) 0.1866(6) 0.09899(14) 0.0416(8) Uani d . 1 1 . .
    H H2A 0.7025 0.1849 0.0685 0.10(3) Uiso calc R 1 1 . .
    Co Co1 0.5000 0.0000 0.0000 0.0294(3) Uani d S 1 2 . .
    Cl Cl1 0.5813(10) -0.3227(16) 0.0360(5) 0.0429(13) Uani d P 0.50 1 A 1
    O O3 0.564(2) -0.296(4) 0.0254(12) 0.044(7) Uani d P 0.50 1 A 2
    O O4A 0.7645(12) 0.624(3) 0.0072(7) 0.084(3) Uani d P 0.302(9) 1 B 3
    O O4B 0.9669(16) 0.417(4) 0.0424(9) 0.084(3) Uani d P 0.250(10) 1 C 4
    O O4C 0.875(3) 0.618(7) 0.0176(17) 0.084(3) Uani d P 0.131(9) 1 D 5
    O O4D 1.023(2) 0.437(5) -0.0007(13) 0.084(3) Uani d P 0.198(9) 1 . 6
    O O4E 1.002(3) 0.295(9) 0.028(2) 0.084(3) Uani d P 0.119(10) 1 E 7
loop_
    _atom_site_aniso_label
    _atom_site_aniso_U_11
    _atom_site_aniso_U_22
    _atom_site_aniso_U_33
    _atom_site_aniso_U_12
    _atom_site_aniso_U_13
    _atom_site_aniso_U_23
    C1 0.033(2) 0.038(2) 0.034(2) -0.0038(17) 0.0086(17) -0.0021(16)
    C2 0.031(2) 0.037(2) 0.034(2) -0.0015(17) 0.0082(17) 0.0000(17)
    C3 0.033(2) 0.054(3) 0.033(2) -0.0056(19) 0.0075(18) -0.0005(18)
    C4 0.054(3) 0.059(3) 0.046(3) -0.016(2) 0.019(2) -0.004(2)
    C5 0.054(3) 0.087(4) 0.064(3) -0.030(3) 0.023(3) 0.003(3)
    C6 0.045(3) 0.109(5) 0.057(3) -0.008(3) 0.027(3) -0.003(3)
    C7 0.049(3) 0.083(4) 0.058(3) 0.010(3) 0.022(2) -0.009(3)
    C8 0.039(2) 0.058(3) 0.050(3) -0.002(2) 0.015(2) -0.005(2)
    C9 0.0275(19) 0.046(2) 0.033(2) 0.0019(18) 0.0090(16) -0.0058(18)
    C10 0.041(3) 0.057(3) 0.041(2) 0.002(2) 0.013(2) -0.001(2)
    C11 0.053(3) 0.083(4) 0.036(3) 0.013(3) 0.011(2) 0.009(2)
    C12 0.038(3) 0.104(5) 0.035(2) 0.008(3) 0.002(2) -0.020(3)
    C13 0.038(2) 0.067(3) 0.050(3) -0.003(2) 0.011(2) -0.023(3)
    C14 0.035(2) 0.053(3) 0.043(2) -0.005(2) 0.0112(18) -0.008(2)
    N1 0.0282(17) 0.0370(18) 0.0344(18) -0.0050(14) 0.0061(14) -0.0023(15)
    N2 0.0278(17) 0.0378(19) 0.0312(16) -0.0044(14) 0.0061(13) -0.0015(14)
    O1 0.0311(15) 0.065(2) 0.0411(16) -0.0167(15) 0.0101(13) -0.0096(15)
    O2 0.0272(15) 0.060(2) 0.0369(15) -0.0128(14) 0.0064(12) -0.0088(14)
    Co1 0.0256(5) 0.0331(5) 0.0286(5) -0.0046(3) 0.0054(3) -0.0011(3)
    Cl1 0.044(3) 0.0374(18) 0.041(3) 0.0015(18) -0.001(3) 0.004(2)
    O3 0.027(8) 0.064(12) 0.031(8) -0.003(7) -0.012(5) 0.016(5)
    O4A 0.062(6) 0.103(9) 0.087(7) 0.019(6) 0.021(5) 0.004(6)
    O4B 0.062(6) 0.103(9) 0.087(7) 0.019(6) 0.021(5) 0.004(6)
    O4C 0.062(6) 0.103(9) 0.087(7) 0.019(6) 0.021(5) 0.004(6)
    O4D 0.062(6) 0.103(9) 0.087(7) 0.019(6) 0.021(5) 0.004(6)
    O4E 0.062(6) 0.103(9) 0.087(7) 0.019(6) 0.021(5) 0.004(6)
_geom_special_details
;
All e.s.d.'s (except the e.s.d. in the dihedral angle between two l.s. planes)
are estimated using the full covariance matrix. The cell e.s.d.'s are taken
into account individually in the estimation of e.s.d.'s in distances, angles
and torsion angles; correlations between e.s.d.'s in cell parameters are only
used when they are defined by crystal symmetry. An approximate (isotropic)
treatment of cell e.s.d.'s is used for estimating e.s.d.'s involving l.s.
planes.
;
loop_
    _geom_bond_atom_site_label_1
    _geom_bond_atom_site_label_2
    _geom_bond_site_symmetry_2
    _geom_bond_distance
    _geom_bond_publ_flag
    C1 N1 . 1.298(6) ?
    C1 C2 . 1.463(6) ?
    C1 C3 . 1.473(6) ?
    C2 N2 . 1.294(5) ?
    C2 C9 . 1.482(6) ?
    C3 C8 . 1.375(7) ?
    C3 C4 . 1.383(7) ?
    C4 C5 . 1.375(7) ?
    C4 H4 . 0.9300 ?
    C5 C6 . 1.353(9) ?
    C5 H5 . 0.9300 ?
    C6 C7 . 1.363(9) ?
    C6 H6 . 0.9300 ?
    C7 C8 . 1.386(7) ?
    C7 H7 . 0.9300 ?
    C8 H8 . 0.9300 ?
    C9 C14 . 1.382(6) ?
    C9 C10 . 1.382(6) ?
    C10 C11 . 1.381(7) ?
    C10 H10 . 0.9300 ?
    C11 C12 . 1.368(9) ?
    C11 H11 . 0.9300 ?
    C12 C13 . 1.366(8) ?
    C12 H12 . 0.9300 ?
    C13 C14 . 1.377(6) ?
    C13 H13 . 0.9300 ?
    C14 H14 . 0.9300 ?
    N1 O1 . 1.323(4) ?
    N1 Co1 . 1.894(3) ?
    N2 O2 . 1.334(4) ?
    N2 Co1 . 1.891(3) ?
    O2 H2A . 0.8200 ?
    Co1 N2 3_655 1.891(3) y
    Co1 N1 3_655 1.894(3) y
    Co1 O3 . 1.95(3) y
    Co1 O3 3_655 1.95(3) ?
    Co1 Cl1 . 2.214(11) y
    Co1 Cl1 3_655 2.214(11) ?
    O4D O4D 3_765 0.94(4) ?
loop_
    _geom_contact_atom_site_label_1
    _geom_contact_atom_site_label_2
    _geom_contact_distance
    _geom_contact_site_symmetry_2
    O4A O3 2.592(4) 1_565
    O4A O1 2.951(2) 3_655
    O4A CL1 2.470(2) 1_565
loop_
    _geom_angle_atom_site_label_1
    _geom_angle_atom_site_label_2
    _geom_angle_atom_site_label_3
    _geom_angle_site_symmetry_1
    _geom_angle_site_symmetry_3
    _geom_angle
    _geom_angle_publ_flag
    N1 C1 C2 . . 112.1(4) ?
    N1 C1 C3 . . 123.8(4) ?
    C2 C1 C3 . . 124.0(4) ?
    N2 C2 C1 . . 113.0(4) ?
    N2 C2 C9 . . 122.6(4) ?
    C1 C2 C9 . . 124.2(4) ?
    C8 C3 C4 . . 118.7(4) ?
    C8 C3 C1 . . 120.1(4) ?
    C4 C3 C1 . . 121.2(4) ?
    C5 C4 C3 . . 120.0(5) ?
    C5 C4 H4 . . 120.0 ?
    C3 C4 H4 . . 120.0 ?
    C6 C5 C4 . . 120.9(5) ?
    C6 C5 H5 . . 119.5 ?
    C4 C5 H5 . . 119.5 ?
    C5 C6 C7 . . 120.1(5) ?
    C5 C6 H6 . . 120.0 ?
    C7 C6 H6 . . 120.0 ?
    C6 C7 C8 . . 119.8(5) ?
    C6 C7 H7 . . 120.1 ?
    C8 C7 H7 . . 120.1 ?
    C3 C8 C7 . . 120.5(5) ?
    C3 C8 H8 . . 119.7 ?
    C7 C8 H8 . . 119.7 ?
    C14 C9 C10 . . 119.5(4) ?
    C14 C9 C2 . . 121.0(4) ?
    C10 C9 C2 . . 119.4(4) ?
    C11 C10 C9 . . 119.9(5) ?
    C11 C10 H10 . . 120.1 ?
    C9 C10 H10 . . 120.1 ?
    C12 C11 C10 . . 119.6(5) ?
    C12 C11 H11 . . 120.2 ?
    C10 C11 H11 . . 120.2 ?
    C13 C12 C11 . . 121.3(4) ?
    C13 C12 H12 . . 119.4 ?
    C11 C12 H12 . . 119.4 ?
    C12 C13 C14 . . 119.3(5) ?
    C12 C13 H13 . . 120.3 ?
    C14 C13 H13 . . 120.3 ?
    C13 C14 C9 . . 120.5(5) ?
    C13 C14 H14 . . 119.8 ?
    C9 C14 H14 . . 119.8 ?
    C1 N1 O1 . . 121.7(3) ?
    C1 N1 Co1 . . 116.8(3) ?
    O1 N1 Co1 . . 121.0(3) ?
    C2 N2 O2 . . 120.4(3) ?
    C2 N2 Co1 . . 116.6(3) ?
    O2 N2 Co1 . . 122.5(2) ?
    N2 O2 H2A . . 109.5 ?
    N2 Co1 N2 . 3_655 179.9980(10)
                                 ?
    N2 Co1 N1 . . 81.13(14) ?
    N2 Co1 N1 3_655 . 98.87(14) ?
    N2 Co1 N1 . 3_655 98.87(14) ?
    N2 Co1 N1 3_655 3_655 81.13(14) ?
    N1 Co1 N1 . 3_655 180.00(17) ?
    N2 Co1 O3 . . 91.3(7) ?
    N2 Co1 O3 3_655 . 88.7(7) ?
    N1 Co1 O3 . . 90.4(9) ?
    N1 Co1 O3 3_655 . 89.6(9) ?
    N2 Co1 O3 . 3_655 88.7(7) ?
    N2 Co1 O3 3_655 3_655 91.3(7) ?
    N1 Co1 O3 . 3_655 89.6(9) ?
    N1 Co1 O3 3_655 3_655 90.4(9) ?
    O3 Co1 O3 . 3_655 179.999(2) ?
    N2 Co1 Cl1 . . 86.6(3) ?
    N2 Co1 Cl1 3_655 . 93.4(3) ?
    N1 Co1 Cl1 . . 90.6(3) ?
    N1 Co1 Cl1 3_655 . 89.4(3) ?
    O3 Co1 Cl1 . . 4.7(10) ?
    O3 Co1 Cl1 3_655 . 175.3(10) ?
    N2 Co1 Cl1 . 3_655 93.4(3) ?
    N2 Co1 Cl1 3_655 3_655 86.6(3) ?
    N1 Co1 Cl1 . 3_655 89.4(3) ?
    N1 Co1 Cl1 3_655 3_655 90.6(3) ?
    O3 Co1 Cl1 . 3_655 175.3(10) ?
    O3 Co1 Cl1 3_655 3_655 4.7(10) ?
    Cl1 Co1 Cl1 . 3_655 179.9990(10)
                                   ?
loop_
    _geom_torsion_atom_site_label_1
    _geom_torsion_atom_site_label_2
    _geom_torsion_atom_site_label_3
    _geom_torsion_atom_site_label_4
    _geom_torsion_site_symmetry_1
    _geom_torsion_site_symmetry_2
    _geom_torsion_site_symmetry_3
    _geom_torsion_site_symmetry_4
    _geom_torsion
    _geom_torsion_publ_flag
    N1 C1 C2 N2 . . . . 6.6(5) ?
    C3 C1 C2 N2 . . . . -170.3(4) ?
    N1 C1 C2 C9 . . . . -169.3(4) ?
    C3 C1 C2 C9 . . . . 13.8(7) ?
    N1 C1 C3 C8 . . . . -132.9(5) ?
    C2 C1 C3 C8 . . . . 43.6(6) ?
    N1 C1 C3 C4 . . . . 44.5(7) ?
    C2 C1 C3 C4 . . . . -139.0(5) ?
    C8 C3 C4 C5 . . . . 1.4(7) ?
    C1 C3 C4 C5 . . . . -176.0(5) ?
    C3 C4 C5 C6 . . . . -0.9(8) ?
    C4 C5 C6 C7 . . . . 0.0(9) ?
    C5 C6 C7 C8 . . . . 0.4(9) ?
    C4 C3 C8 C7 . . . . -1.0(7) ?
    C1 C3 C8 C7 . . . . 176.4(4) ?
    C6 C7 C8 C3 . . . . 0.1(8) ?
    N2 C2 C9 C14 . . . . 50.7(6) ?
    C1 C2 C9 C14 . . . . -133.8(4) ?
    N2 C2 C9 C10 . . . . -125.5(5) ?
    C1 C2 C9 C10 . . . . 50.0(6) ?
    C14 C9 C10 C11 . . . . -1.9(7) ?
    C2 C9 C10 C11 . . . . 174.4(4) ?
    C9 C10 C11 C12 . . . . 1.4(7) ?
    C10 C11 C12 C13 . . . . -0.1(8) ?
    C11 C12 C13 C14 . . . . -0.8(7) ?
    C12 C13 C14 C9 . . . . 0.2(7) ?
    C10 C9 C14 C13 . . . . 1.1(6) ?
    C2 C9 C14 C13 . . . . -175.1(4) ?
    C2 C1 N1 O1 . . . . -177.4(4) ?
    C3 C1 N1 O1 . . . . -0.5(6) ?
    C2 C1 N1 Co1 . . . . -5.1(5) ?
    C3 C1 N1 Co1 . . . . 171.8(3) ?
    C1 C2 N2 O2 . . . . -176.8(3) ?
    C9 C2 N2 O2 . . . . -0.8(6) ?
    C1 C2 N2 Co1 . . . . -5.3(5) ?
    C9 C2 N2 Co1 . . . . 170.7(3) ?
    C2 N2 Co1 N2 . . . 3_655 164(6) ?
    O2 N2 Co1 N2 . . . 3_655 -25(6) ?
    C2 N2 Co1 N1 . . . . 2.1(3) ?
    O2 N2 Co1 N1 . . . . 173.5(3) ?
    C2 N2 Co1 N1 . . . 3_655 -177.9(3) ?
    O2 N2 Co1 N1 . . . 3_655 -6.5(3) ?
    C2 N2 Co1 O3 . . . . -88.1(10) ?
    O2 N2 Co1 O3 . . . . 83.2(10) ?
    C2 N2 Co1 O3 . . . 3_655 91.9(10) ?
    O2 N2 Co1 O3 . . . 3_655 -96.8(10) ?
    C2 N2 Co1 Cl1 . . . . -89.0(4) ?
    O2 N2 Co1 Cl1 . . . . 82.4(4) ?
    C2 N2 Co1 Cl1 . . . 3_655 91.0(4) ?
    O2 N2 Co1 Cl1 . . . 3_655 -97.6(4) ?
    C1 N1 Co1 N2 . . . . 2.0(3) ?
    O1 N1 Co1 N2 . . . . 174.3(3) ?
    C1 N1 Co1 N2 . . . 3_655 -178.0(3) ?
    O1 N1 Co1 N2 . . . 3_655 -5.7(3) ?
    C1 N1 Co1 N1 . . . 3_655  -13E1(10)
                                       ?
    O1 N1 Co1 N1 . . . 3_655  4E1(10)
                                     ?
    C1 N1 Co1 O3 . . . . 93.2(8) ?
    O1 N1 Co1 O3 . . . . -94.5(8) ?
    C1 N1 Co1 O3 . . . 3_655 -86.8(8) ?
    O1 N1 Co1 O3 . . . 3_655 85.5(8) ?
    C1 N1 Co1 Cl1 . . . . 88.4(4) ?
    O1 N1 Co1 Cl1 . . . . -99.2(4) ?
    C1 N1 Co1 Cl1 . . . 3_655 -91.6(4) ?
    O1 N1 Co1 Cl1 . . . 3_655 80.8(4) ?
loop_
    _geom_hbond_atom_site_label_D
    _geom_hbond_atom_site_label_H
    _geom_hbond_atom_site_label_A
    _geom_hbond_site_symmetry_A
    _geom_hbond_distance_DH
    _geom_hbond_distance_HA
    _geom_hbond_distance_DA
    _geom_hbond_angle_DHA
    O2 H2A O1 3_655 0.82 1.68 2.477(4) 162.0
    O2 H2A N1 3_655 0.82 2.40 2.999(4) 130.1
    O4A . O3 1_565 . . 2.592(4) .
