# Supplementary material for: Aqua­chloridobis(diphenyl­glyoximato-κ2 N,N′)cobalt(III) dihydrate
Source: Acta Crystallogr Sect E Struct Rep Online. 2011 Apr 22;67(Pt 5):m626–7. doi: 10.1107/S1600536811014280 (PMC3089102; doi:10.1107/S1600536811014280)
Supplement: Supplementary file 2 [file e-67-0m626-Isup2.hkl]

# 
# h,k,l, Fc-squared, Fo-squared, sigma(Fo-squared) and status flag 
# 
data_I
_shelx_title ' CDPC in P2(1)/n' 
_shelx_refln_list_code          4 
_shelx_F_calc_maximum      157.85 
_exptl_crystal_F_000       648.00 
_reflns_d_resolution_high  0.8409 
 
loop_ 
 _symmetry_equiv_pos_as_xyz 
 'x, y, z' 
 '-x+1/2, y+1/2, -z+1/2' 
 '-x, -y, -z' 
 'x-1/2, -y-1/2, z-1/2' 
 
_cell_length_a    12.0709 
_cell_length_b     5.9689 
_cell_length_c    21.9224 
_cell_angle_alpha  90.000 
_cell_angle_beta  104.770 
_cell_angle_gamma  90.000 
 
_shelx_F_squared_multiplier     1.000 
 
loop_ 
 _refln_index_h 
 _refln_index_k 
 _refln_index_l 
 _refln_F_squared_calc 
 _refln_F_squared_meas 
 _refln_F_squared_sigma 
 _refln_observed_status 
   2   0   0      841.91     2006.85     27.75 o 
   4   0   0        5.22       26.51      5.06 o 
   6   0   0      190.20      181.95     10.65 o 
   8   0   0      272.46      211.47     20.46 o 
  10   0   0      679.82      616.18     32.47 o 
  12   0   0      137.98      146.33     11.68 o 
   1   1   0    18063.47    27937.38    266.73 o 
   2   1   0     3194.02     4275.47     44.25 o 
   3   1   0     4075.84     4043.74     45.51 o 
   4   1   0     1922.56     2017.72     28.53 o 
   5   1   0     3367.42     3143.45     36.40 o 
   6   1   0       21.83       48.64      2.34 o 
   7   1   0      136.63      111.89      4.55 o 
   8   1   0      285.24      286.97     13.79 o 
   9   1   0     1044.59      912.21     17.71 o 
  10   1   0        9.75       10.71      3.97 o 
  11   1   0      148.80      156.36      7.95 o 
  12   1   0       36.17       62.80      6.50 o 
  13   1   0       47.70       53.59      6.77 o 
   0   2   0     1147.12     1047.29     16.48 o 
   1   2   0     3268.90     3844.25     35.79 o 
   2   2   0     6781.58     7686.40     74.37 o 
   3   2   0      670.05      563.59      8.22 o 
   4   2   0      342.46      368.90      9.45 o 
   5   2   0      925.63      973.15     13.73 o 
   6   2   0      439.77      368.53     10.39 o 
   7   2   0        4.95        9.49      2.54 o 
   8   2   0     1855.41     1789.72     21.90 o 
   9   2   0       23.35       30.07      4.04 o 
  10   2   0      762.59      656.73     13.73 o 
  11   2   0       98.42       81.09      6.60 o 
  12   2   0        0.98        2.49      5.17 o 
  13   2   0       48.92       46.98      7.40 o 
   1   3   0     3414.46     3307.80     38.90 o 
   2   3   0      868.93      868.46     12.84 o 
   3   3   0      475.31      355.82      6.93 o 
   4   3   0      315.41      413.70      7.85 o 
   5   3   0       40.61       56.78      3.38 o 
   6   3   0        0.25        0.43      2.30 o 
   7   3   0      348.11      329.84      8.90 o 
   8   3   0      123.88      126.00      5.49 o 
   9   3   0      527.54      479.16      9.25 o 
  10   3   0       14.58       27.69      4.30 o 
  11   3   0      410.46      393.17     10.27 o 
  12   3   0       30.62       27.58      4.89 o 
   0   4   0      162.10      151.81      7.15 o 
   1   4   0      177.17      156.19      5.10 o 
   2   4   0      415.25      365.70      7.79 o 
   3   4   0       92.18      101.53      4.09 o 
   4   4   0       96.05       86.55      4.38 o 
   5   4   0       46.79       35.40      3.76 o 
   6   4   0      545.69      515.62     10.37 o 
   7   4   0      113.73      113.03      6.09 o 
   8   4   0      285.53      262.79      7.90 o 
   9   4   0       17.64       23.76      5.40 o 
  10   4   0      192.12      229.44      8.26 o 
  11   4   0      121.68      112.64      7.14 o 
   1   5   0       91.27      141.92      5.75 o 
   2   5   0        4.17        9.20      4.27 o 
   3   5   0       25.92       25.30      3.79 o 
   4   5   0        0.68        5.82      2.94 o 
   5   5   0      458.76      465.56     15.00 o 
   6   5   0      142.18      148.09      6.11 o 
   7   5   0      277.57      274.05      8.58 o 
   8   5   0       12.47       31.07      4.71 o 
   9   5   0       62.04       82.97      6.26 o 
   0   6   0     1097.48     1023.94     24.79 o 
   1   6   0        5.45       10.49      4.62 o 
   2   6   0       92.53      107.09      6.26 o 
   3   6   0       23.30       43.69      4.94 o 
   4   6   0       59.51       71.11      5.62 o 
   5   6   0      100.66       98.37      6.18 o 
   6   6   0        2.02        2.18      4.17 o 
   7   6   0       11.36       11.11      4.25 o 
   1   7   0      116.00      142.54      7.43 o 
   2   7   0       30.15       28.90      5.93 o 
 -13   0   1      515.80      546.94     21.43 o 
 -11   0   1       28.97       31.47      7.22 o 
  -9   0   1      720.65      735.57     21.21 o 
  -7   0   1      186.77      203.52      9.21 o 
  -5   0   1     1640.27     1623.06     34.30 o 
  -3   0   1    14564.51    18955.05    254.59 o 
  -1   0   1    20728.88       -1.02      1.02 o 
   1   0   1    24916.80    19868.84    859.22 o 
   3   0   1     3543.66     5099.69     80.25 o 
   5   0   1      232.18      163.92     10.93 o 
   7   0   1     1119.69     1184.29     33.62 o 
   9   0   1      644.04      603.35     18.94 o 
  11   0   1     1654.71     1544.52     39.18 o 
  13   0   1       74.31       79.99     10.49 o 
 -13   1   1       62.10       50.58      6.67 o 
 -12   1   1        3.57       16.69      4.76 o 
 -11   1   1      117.90      134.39      8.60 o 
 -10   1   1      656.48      614.79     14.11 o 
  -9   1   1      159.64      153.02      8.88 o 
  -8   1   1     1674.04     1646.57     26.62 o 
  -7   1   1        3.63       10.31      1.69 o 
  -6   1   1     2452.40     2551.18     30.30 o 
  -5   1   1      134.55      172.12      4.63 o 
  -4   1   1     5172.09     5849.61     80.16 o 
  -3   1   1      412.11      506.22      7.28 o 
  -2   1   1     1757.66     2136.43     22.77 o 
  -1   1   1     1293.26     2082.59     18.36 o 
   0   1   1    20706.13    27674.34    224.17 o 
   1   1   1     8559.85     7934.05     76.04 o 
   2   1   1       25.90      125.55      4.94 o 
   3   1   1     4084.02     4719.58     52.94 o 
   4   1   1       12.34       65.90      4.61 o 
   5   1   1        1.53       13.67      2.13 o 
   6   1   1      664.47      547.65      9.90 o 
   7   1   1      155.77      151.89      5.67 o 
   8   1   1      455.26      435.43     10.66 o 
   9   1   1       33.60       34.27      4.48 o 
  10   1   1      626.55      597.73     14.04 o 
  11   1   1        4.70        8.47      4.50 o 
  12   1   1       77.40       83.45      7.09 o 
  13   1   1       15.37        7.31      5.26 o 
 -13   2   1       29.03       34.83      6.33 o 
 -12   2   1       33.83       32.59      5.80 o 
 -11   2   1      101.81       82.73      6.60 o 
 -10   2   1      223.44      204.67      7.60 o 
  -9   2   1     1158.67     1145.93     16.68 o 
  -8   2   1       91.02       91.07      4.08 o 
  -7   2   1     1863.89     1625.04     19.80 o 
  -6   2   1      554.69      571.30      9.64 o 
  -5   2   1     3203.22     3326.70     39.16 o 
  -4   2   1       12.36       18.94      2.06 o 
  -3   2   1      118.59       73.76      2.62 o 
  -2   2   1     1105.48     1064.74     11.98 o 
  -1   2   1     1302.36     1280.42     13.88 o 
   0   2   1      393.72      395.88      5.52 o 
   1   2   1     1438.48     1420.33     15.27 o 
   2   2   1     3733.04     3715.98     37.06 o 
   3   2   1     1388.08     1058.42     13.03 o 
   4   2   1     1530.96     1727.02     21.59 o 
   5   2   1      149.75      148.82      6.22 o 
   6   2   1      240.48      290.45      6.60 o 
   7   2   1     1418.76     1238.36     17.62 o 
   8   2   1      568.08      600.77      9.66 o 
   9   2   1      889.95      856.34     14.43 o 
  10   2   1       95.35       79.85      5.09 o 
  11   2   1      144.97      142.43      7.16 o 
  12   2   1        5.21        1.56      4.39 o 
  13   2   1       40.95       54.17      6.30 o 
 -12   3   1      183.11      176.61      7.71 o 
 -11   3   1       16.81       22.71      4.46 o 
 -10   3   1      669.21      572.53     11.95 o 
  -9   3   1       27.97       30.67      3.52 o 
  -8   3   1      302.81      270.40      7.30 o 
  -7   3   1        5.37        5.75      2.76 o 
  -6   3   1        6.68        9.45      2.99 o 
  -5   3   1      190.04      171.60      5.13 o 
  -4   3   1      531.83      458.54     11.91 o 
  -3   3   1       77.79      164.88      6.02 o 
  -2   3   1     2926.07     2533.88     28.29 o 
  -1   3   1        4.89        0.64      1.86 o 
   0   3   1     1090.63     1071.04     14.60 o 
   1   3   1      846.95      824.70     11.10 o 
   2   3   1     3762.81     3273.30     38.69 o 
   3   3   1      654.47      745.90     11.47 o 
   4   3   1      279.20      336.10      8.98 o 
   5   3   1       50.66       43.92      3.16 o 
   6   3   1      301.84      309.50      7.26 o 
   7   3   1       43.57       49.51      3.87 o 
   8   3   1      856.63      836.78     14.31 o 
   9   3   1        0.63       12.44      3.08 o 
  10   3   1      263.17      254.24      8.14 o 
  11   3   1       13.55       14.46      4.37 o 
  12   3   1      128.96      139.58      7.48 o 
 -11   4   1       75.22       87.63      6.22 o 
 -10   4   1       98.11      128.93      6.68 o 
  -9   4   1      305.41      270.31      8.41 o 
  -8   4   1       97.32      115.19      5.78 o 
  -7   4   1      671.74      667.84     12.44 o 
  -6   4   1       60.65       56.46      4.17 o 
  -5   4   1      329.18      292.75      7.38 o 
  -4   4   1       51.31       54.51      3.40 o 
  -3   4   1       77.02       65.30      3.50 o 
  -2   4   1      208.94      214.71      5.89 o 
  -1   4   1       22.89       50.87      3.36 o 
   0   4   1       82.18       69.81      3.73 o 
   1   4   1      727.50      599.47     10.46 o 
   2   4   1       24.12       45.23      3.92 o 
   3   4   1      556.40      501.93      8.87 o 
   4   4   1       57.51       71.99      4.10 o 
   5   4   1      293.86      242.75      6.78 o 
   6   4   1      180.01      165.98      6.03 o 
   7   4   1      470.83      510.01     10.75 o 
   8   4   1      176.59      149.23      6.78 o 
   9   4   1      136.47      117.24      6.16 o 
  10   4   1      247.65      267.01      8.78 o 
  11   4   1      165.96      175.97      7.97 o 
  -9   5   1        1.71        6.82      4.19 o 
  -8   5   1      462.81      416.95     10.65 o 
  -7   5   1       70.68       80.37      5.58 o 
  -6   5   1      424.63      413.65     10.12 o 
  -5   5   1       24.75       32.05      3.78 o 
  -4   5   1      115.72      114.08      5.48 o 
  -3   5   1       37.86       40.10      4.13 o 
  -2   5   1       39.66       47.28      4.11 o 
  -1   5   1       14.63       19.19      3.31 o 
   0   5   1      215.44      231.76      9.30 o 
   1   5   1      103.59      102.57      5.10 o 
   2   5   1        9.69       12.81      3.21 o 
   3   5   1       55.47       55.78      4.52 o 
   4   5   1      413.70      379.62      8.62 o 
   5   5   1       14.86       22.63      3.76 o 
   6   5   1      618.57      617.56     13.23 o 
   7   5   1        8.44       20.54      4.28 o 
   8   5   1       36.73       56.32      5.31 o 
   9   5   1        0.92        8.88      4.19 o 
  -7   6   1        8.57       12.39      4.22 o 
  -6   6   1       46.23       53.56      5.45 o 
  -5   6   1      159.55      160.47      7.23 o 
  -4   6   1       18.35       31.97      4.56 o 
  -3   6   1      214.49      213.06      7.85 o 
  -2   6   1       53.05       54.53      5.10 o 
  -1   6   1      212.04      203.62      7.58 o 
   0   6   1        6.53       14.79      4.24 o 
   1   6   1      522.47      470.26     11.14 o 
   2   6   1        6.48       44.59      5.05 o 
   3   6   1        5.65        9.02      4.15 o 
   4   6   1       24.10       38.35      4.94 o 
   5   6   1       21.16       25.72      4.63 o 
   6   6   1       32.86       31.25      4.72 o 
   7   6   1        1.11        6.64      4.61 o 
  -2   7   1       62.75       71.83      8.84 o 
  -1   7   1        0.54        4.97      4.48 o 
   0   7   1      130.96      142.97      8.44 o 
   1   7   1       16.04       18.30      4.95 o 
   2   7   1       87.04       75.33      6.33 o 
 -14   0   2      310.15      354.14     18.07 o 
 -12   0   2      203.04      215.79     26.70 o 
 -10   0   2      171.05      181.92     12.27 o 
  -8   0   2     1515.42     1580.70     36.08 o 
  -6   0   2      283.04      258.90     12.58 o 
  -4   0   2    12154.96    16510.64    221.45 o 
  -2   0   2     9248.53    14586.47    194.03 o 
   2   0   2      132.73      582.94      7.41 o 
   4   0   2     1838.87     2277.22     48.60 o 
   6   0   2      292.84      348.32     22.94 o 
   8   0   2      214.28      168.10      9.00 o 
  10   0   2     1516.45     1451.36     36.49 o 
  12   0   2      565.23      567.44     21.52 o 
 -13   1   2      144.44      154.69      8.56 o 
 -12   1   2        2.86        0.08      4.31 o 
 -11   1   2       24.83       24.05      6.66 o 
 -10   1   2       71.89       83.48      5.86 o 
  -9   1   2     1750.57     1600.31     26.66 o 
  -8   1   2      107.40      101.56      3.76 o 
  -7   1   2     5984.53     6293.56     71.12 o 
  -6   1   2       50.51       45.12      2.39 o 
  -5   1   2     3743.06     3530.42     40.45 o 
  -4   1   2     2967.04     3231.10     42.43 o 
  -3   1   2      774.48     1026.63     12.79 o 
  -2   1   2     2820.35     2885.18     28.21 o 
  -1   1   2       59.48       59.42      1.47 o 
   0   1   2      563.61      602.91      6.95 o 
   1   1   2    17245.97    24478.99    218.85 o 
   2   1   2      732.16      340.75      4.91 o 
   3   1   2       26.79       47.51      2.49 o 
   4   1   2      213.39      150.89      3.92 o 
   5   1   2      597.11      423.39      8.04 o 
   6   1   2      387.40      454.73      8.82 o 
   7   1   2      235.42      204.39      6.17 o 
   8   1   2      406.72      407.71     10.23 o 
   9   1   2     1151.39     1005.82     19.15 o 
  10   1   2      533.41      527.03     13.40 o 
  11   1   2      721.63      685.79     16.07 o 
  12   1   2        7.74       10.02      4.93 o 
  13   1   2       64.95       53.68      8.01 o 
 -13   2   2       85.09       86.52      7.54 o 
 -12   2   2       11.39       17.84      5.30 o 
 -11   2   2        0.05       -4.14      4.14 o 
 -10   2   2      520.40      469.07     12.05 o 
  -9   2   2       10.23       15.31      2.71 o 
  -8   2   2     2063.71     2004.80     25.72 o 
  -7   2   2        0.01        6.25      2.10 o 
  -6   2   2     1827.74     1797.14     21.15 o 
  -5   2   2       98.54      122.90      4.03 o 
  -4   2   2     1685.44     1742.97     21.58 o 
  -3   2   2        6.93       13.35      1.70 o 
  -2   2   2      748.27      804.41     10.49 o 
  -1   2   2      537.06      741.29      8.79 o 
   0   2   2      579.26      548.77      6.56 o 
   1   2   2    13424.00    17226.14    164.10 o 
   2   2   2     3374.43     3564.30     38.00 o 
   3   2   2      188.08      192.95      4.23 o 
   4   2   2      656.08      653.06     10.65 o 
   5   2   2      547.72      553.13      9.16 o 
   6   2   2     2066.24     1965.47     25.20 o 
   7   2   2      487.38      521.84      9.79 o 
   8   2   2      723.54      662.71     10.34 o 
   9   2   2      295.22      251.62      7.26 o 
  10   2   2      135.95      141.80      6.18 o 
  11   2   2        2.49        2.35      4.03 o 
  12   2   2      208.31      208.01     10.10 o 
 -12   3   2       94.62       85.99      6.10 o 
 -11   3   2      141.29      133.14      6.49 o 
 -10   3   2       14.30       31.64      4.20 o 
  -9   3   2      413.50      404.00      8.37 o 
  -8   3   2       47.88       34.69      3.28 o 
  -7   3   2      151.23      149.23      5.36 o 
  -6   3   2       39.95       46.57      3.34 o 
  -5   3   2      172.95      150.48      4.84 o 
  -4   3   2       17.97       49.94      3.06 o 
  -3   3   2      738.76      688.51      9.18 o 
  -2   3   2       75.95      101.30      3.38 o 
  -1   3   2     1009.93      850.08     13.20 o 
   0   3   2      367.07      402.83      6.76 o 
   1   3   2     2040.94     1799.99     19.65 o 
   2   3   2      862.15      841.51     13.69 o 
   3   3   2     3409.79     3366.73     39.96 o 
   4   3   2      166.75      200.02      5.40 o 
   5   3   2        6.88       12.16      2.54 o 
   6   3   2        0.05        4.01      2.52 o 
   7   3   2      782.51      779.07     13.29 o 
   8   3   2       58.27       70.15      4.59 o 
   9   3   2       94.03       94.97      5.43 o 
  10   3   2        0.51        9.78      3.80 o 
  11   3   2      266.10      292.19      9.21 o 
  12   3   2        0.63        3.03      4.54 o 
 -11   4   2       24.22       38.15      5.17 o 
 -10   4   2      187.60      195.13      7.61 o 
  -9   4   2      117.57      134.82      5.73 o 
  -8   4   2      640.99      597.83     11.95 o 
  -7   4   2       60.44       59.51      4.48 o 
  -6   4   2      512.72      485.07      9.89 o 
  -5   4   2      144.57      122.79      5.02 o 
  -4   4   2       52.50       56.77      3.41 o 
  -3   4   2      317.36      312.50      7.26 o 
  -2   4   2       81.16       88.69      4.13 o 
  -1   4   2        0.06        7.14      2.43 o 
   0   4   2      124.33      127.75      4.66 o 
   1   4   2      386.69      388.03      8.06 o 
   2   4   2     2138.99     1983.48     23.90 o 
   3   4   2       99.13      138.27      5.69 o 
   4   4   2      332.51      328.25      7.82 o 
   5   4   2       66.86       63.40      4.28 o 
   6   4   2      957.76      906.85     14.98 o 
   7   4   2       44.12       41.52      4.26 o 
   8   4   2      137.96      147.48      6.53 o 
   9   4   2      195.01      183.54      7.39 o 
  10   4   2      130.39      146.27      7.94 o 
  11   4   2        2.63        1.06      4.25 o 
 -10   5   2       22.90       26.59      5.44 o 
  -9   5   2      271.21      293.54      9.27 o 
  -8   5   2       14.95       27.53      4.50 o 
  -7   5   2      722.15      677.11     12.45 o 
  -6   5   2       25.42       29.14      3.93 o 
  -5   5   2      212.62      226.09      7.55 o 
  -4   5   2       51.33       60.54      4.47 o 
  -3   5   2       76.81       77.94      4.74 o 
  -2   5   2       91.58       85.90      4.81 o 
  -1   5   2      108.97       82.61      4.65 o 
   0   5   2       43.66       43.91      3.97 o 
   1   5   2      345.46      385.34      8.99 o 
   2   5   2       37.49       50.46      4.35 o 
   3   5   2      357.02      313.25      8.24 o 
   4   5   2      114.90      114.06      5.21 o 
   5   5   2      721.20      785.41     13.28 o 
   6   5   2       49.17       53.79      4.86 o 
   7   5   2      286.42      273.25     11.54 o 
   8   5   2        9.49       13.03      4.14 o 
   9   5   2      104.28      110.37      6.81 o 
  -7   6   2        0.87        3.49      4.32 o 
  -6   6   2       70.97       79.93      5.98 o 
  -5   6   2        0.86        9.38      5.32 o 
  -4   6   2      129.48      117.60      7.89 o 
  -3   6   2       61.79       70.50      5.45 o 
  -2   6   2      225.88      224.36      7.93 o 
  -1   6   2        8.08        4.71      3.91 o 
   0   6   2      142.48      163.23      6.92 o 
   1   6   2       20.78       50.84      4.96 o 
   2   6   2       46.05       51.72      5.20 o 
   3   6   2        0.45       20.53      4.30 o 
   4   6   2       81.10       77.10      5.63 o 
   5   6   2        0.39        0.85      4.07 o 
   6   6   2       85.89       94.03      5.96 o 
   7   6   2        0.46       -1.23      3.82 o 
  -2   7   2        3.35       -3.63      4.33 o 
  -1   7   2       40.10       54.29      5.75 o 
   0   7   2       18.08       22.51      5.03 o 
   1   7   2       76.06       77.69      6.29 o 
 -13   0   3      631.11      666.42     24.40 o 
 -11   0   3        6.34        9.57      5.85 o 
  -9   0   3       70.23       57.16      6.64 o 
  -7   0   3     2760.48     2997.27     61.09 o 
  -5   0   3      168.96      126.56      4.51 o 
  -3   0   3     2381.40     3104.40     42.41 o 
  -1   0   3     2397.24      975.60     29.19 o 
   1   0   3    16791.84    16536.61    198.06 o 
   3   0   3      844.71     1406.19     18.61 o 
   5   0   3      175.83      217.65      6.89 o 
   7   0   3        2.86       17.05      4.42 o 
   9   0   3     1529.15     1520.38     36.90 o 
  11   0   3      681.31      624.43     21.69 o 
  13   0   3      275.81      320.36     17.25 o 
 -14   1   3      233.57      266.77     11.39 o 
 -13   1   3       11.09       10.26      5.12 o 
 -12   1   3       85.90       82.58      6.66 o 
 -11   1   3       38.16       43.76      5.39 o 
 -10   1   3      162.47      182.54      7.71 o 
  -9   1   3        8.36       26.05      4.01 o 
  -8   1   3     2600.65     2601.94     34.43 o 
  -7   1   3      100.19      135.75      4.49 o 
  -6   1   3      786.95      803.49     11.57 o 
  -5   1   3     3794.83     4165.47     54.60 o 
  -4   1   3       35.46      102.84      3.03 o 
  -3   1   3     2676.02     2809.24     29.67 o 
  -2   1   3       16.00      178.48      4.65 o 
  -1   1   3      457.19      318.79      3.49 o 
   0   1   3      283.82      714.74      8.98 o 
   1   1   3      109.20       10.77      1.11 o 
   2   1   3     3527.70     3777.15     39.52 o 
   3   1   3     4587.84     5570.57     57.86 o 
   4   1   3     1595.04     1620.92     20.07 o 
   5   1   3      168.74      199.20      4.89 o 
   6   1   3      127.56      107.73      4.31 o 
   7   1   3       50.60       37.44      2.77 o 
   8   1   3      508.81      508.87     12.29 o 
   9   1   3        0.35        4.59      4.77 o 
  10   1   3      733.72      728.45     16.23 o 
  11   1   3      107.51       84.44      6.72 o 
  12   1   3      271.19      271.03     10.74 o 
  13   1   3        6.00        2.45      5.70 o 
 -13   2   3       17.77       35.75      6.22 o 
 -12   2   3      389.31      373.20     11.99 o 
 -11   2   3       73.56       58.57      5.88 o 
 -10   2   3       98.86      110.96      7.60 o 
  -9   2   3     1891.73     1833.92     24.22 o 
  -8   2   3      225.59      254.97      6.84 o 
  -7   2   3      920.22      850.36     12.70 o 
  -6   2   3       80.37       84.99      3.27 o 
  -5   2   3      291.98      253.50      5.49 o 
  -4   2   3       91.45      100.09      3.36 o 
  -3   2   3      179.66      191.48      4.30 o 
  -2   2   3      248.50      213.23      3.75 o 
  -1   2   3      131.77      185.31      3.68 o 
   0   2   3     2630.41     2748.82     27.56 o 
   1   2   3     3978.22     3936.71     41.58 o 
   2   2   3     2416.07     2275.39     25.08 o 
   3   2   3     4271.11     4182.87     44.55 o 
   4   2   3       57.61       73.86      3.59 o 
   5   2   3      109.43      123.64      4.32 o 
   6   2   3        8.69        8.43      2.42 o 
   7   2   3     1433.19     1281.95     18.28 o 
   8   2   3     1221.80     1208.21     17.99 o 
   9   2   3      312.69      335.74      8.49 o 
  10   2   3      119.22      113.74      5.78 o 
  11   2   3      168.76      169.26      7.96 o 
  12   2   3       21.42       21.85      5.24 o 
 -12   3   3      178.22      181.28      9.56 o 
 -11   3   3       21.77       20.56      4.15 o 
 -10   3   3       29.68       25.98      3.39 o 
  -9   3   3        0.39        7.54      2.77 o 
  -8   3   3      122.93      138.93      7.53 o 
  -7   3   3        2.64       11.99      2.83 o 
  -6   3   3      382.91      328.92      7.18 o 
  -5   3   3        0.47       20.72      2.63 o 
  -4   3   3     1233.76     1183.20     16.23 o 
  -3   3   3      313.52      371.28      6.13 o 
  -2   3   3       31.87       43.54      3.71 o 
  -1   3   3        0.22        2.77      1.78 o 
   0   3   3     4133.45     4129.15     44.37 o 
   1   3   3      132.70      161.71      4.66 o 
   2   3   3     5592.49     5540.48     58.80 o 
   3   3   3      794.92      766.98     11.78 o 
   4   3   3      239.51      210.11      5.54 o 
   5   3   3        2.57        3.21      2.36 o 
   6   3   3      138.34      159.33      5.41 o 
   7   3   3      256.63      268.27      7.27 o 
   8   3   3      141.83      150.85      6.46 o 
   9   3   3        2.23       12.02      3.53 o 
  10   3   3      192.81      190.67      8.37 o 
  11   3   3        0.09        1.75      6.21 o 
  12   3   3      465.84      457.94     11.97 o 
 -11   4   3      132.45      160.89      7.34 o 
 -10   4   3        2.46       16.17      3.70 o 
  -9   4   3      276.90      257.91      7.42 o 
  -8   4   3        8.26        9.98      3.56 o 
  -7   4   3      637.85      630.40     11.85 o 
  -6   4   3      103.48       93.74      4.77 o 
  -5   4   3        8.87        8.73      2.63 o 
  -4   4   3      347.12      364.41      7.37 o 
  -3   4   3      346.87      321.34      7.37 o 
  -2   4   3       35.03       48.20      3.49 o 
  -1   4   3      664.17      572.71     11.54 o 
   0   4   3      145.31      151.69      5.10 o 
   1   4   3     1656.73     1511.15     20.56 o 
   2   4   3       73.26       62.76      3.58 o 
   3   4   3     1548.73     1441.85     20.13 o 
   4   4   3       89.86       78.58      4.40 o 
   5   4   3      517.78      477.00      9.84 o 
   6   4   3        5.54        8.52      3.19 o 
   7   4   3      624.29      636.41     12.38 o 
   8   4   3       79.21       77.92      5.28 o 
   9   4   3       34.60       49.48      5.07 o 
  10   4   3       14.09       19.87      4.59 o 
 -10   5   3      119.83      114.95      6.93 o 
  -9   5   3        0.53        5.69      4.15 o 
  -8   5   3      440.41      462.92     11.02 o 
  -7   5   3       20.77       24.12      4.02 o 
  -6   5   3      402.78      376.54      8.77 o 
  -5   5   3        3.79       14.33      3.65 o 
  -4   5   3       19.63       16.59      3.58 o 
  -3   5   3      169.80      165.47      6.22 o 
  -2   5   3      107.68      136.78      5.67 o 
  -1   5   3       36.60       49.97      4.16 o 
   0   5   3        2.18        8.90      3.14 o 
   1   5   3       53.37       69.14      4.64 o 
   2   5   3     1509.24     1389.17     25.03 o 
   3   5   3      375.00      355.65      8.42 o 
   4   5   3      934.92      906.32     14.44 o 
   5   5   3       26.50       50.72      6.82 o 
   6   5   3      694.77      642.56     13.08 o 
   7   5   3       63.11       66.48      5.46 o 
   8   5   3      140.40      130.98      7.64 o 
   9   5   3        0.93        9.65      4.47 o 
  -7   6   3      103.98       93.27      6.36 o 
  -6   6   3        5.55       13.73      4.26 o 
  -5   6   3       30.50       24.83      4.58 o 
  -4   6   3        5.45       26.69      5.48 o 
  -3   6   3      193.19      206.61     11.74 o 
  -2   6   3       51.13       38.74      4.71 o 
  -1   6   3      187.05      189.97      8.52 o 
   0   6   3       18.63       35.39      4.60 o 
   1   6   3      257.50      216.11      8.33 o 
   2   6   3       17.56       22.88      4.36 o 
   3   6   3      243.02      255.73      8.55 o 
   4   6   3        9.14       19.21      4.49 o 
   5   6   3      188.06      159.52      6.90 o 
   6   6   3        2.91        3.26      3.69 o 
  -2   7   3       37.12       44.11      5.59 o 
  -1   7   3       10.91       10.78      4.67 o 
   0   7   3       50.83       71.74      6.20 o 
   1   7   3       50.47       48.67      5.78 o 
 -14   0   4      716.92      743.24     25.61 o 
 -12   0   4        1.43        0.29      5.65 o 
 -10   0   4      399.74      382.07     30.44 o 
  -8   0   4      512.90      506.46     15.46 o 
  -6   0   4      977.59      919.06     17.26 o 
  -4   0   4      316.52      390.27      8.26 o 
  -2   0   4     6676.19     8439.81    231.10 o 
   0   0   4     3573.83     9421.02    117.69 o 
   2   0   4     7261.63    10448.16    145.81 o 
   4   0   4     1344.23     1591.07     23.67 o 
   6   0   4      390.23      375.13     12.33 o 
   8   0   4      641.06      627.84     19.10 o 
  10   0   4     1226.33     1222.21     36.92 o 
  12   0   4      351.02      377.55     20.10 o 
 -14   1   4        0.49       -1.57      5.04 o 
 -13   1   4      142.45      137.90     11.04 o 
 -12   1   4      220.36      211.20      9.04 o 
 -11   1   4        1.46        3.16      3.97 o 
 -10   1   4     1443.08     1378.09     36.20 o 
  -9   1   4      465.74      374.66      8.48 o 
  -8   1   4      409.79      381.25      7.99 o 
  -7   1   4      477.50      491.23      8.94 o 
  -6   1   4     1595.83     1535.28     19.27 o 
  -5   1   4      503.21      401.58      6.55 o 
  -4   1   4      745.22      836.54     10.91 o 
  -3   1   4     3303.74     2965.02     27.42 o 
  -2   1   4      245.28      278.59      3.13 o 
  -1   1   4     2541.85     2564.51     22.98 o 
   0   1   4      603.54      581.67      6.07 o 
   1   1   4      180.01      201.72      2.84 o 
   2   1   4        5.70      113.20      2.78 o 
   3   1   4     2901.66     2985.37     32.00 o 
   4   1   4     1766.87     1621.74     20.18 o 
   5   1   4     1353.90     1110.12     13.83 o 
   6   1   4      850.96      931.10     13.24 o 
   7   1   4      889.29      783.19     13.43 o 
   8   1   4       45.76       58.25      3.22 o 
   9   1   4      871.12      791.34     21.48 o 
  10   1   4      124.02      134.03      7.42 o 
  11   1   4        7.91       19.59      5.11 o 
  12   1   4        2.07        9.38      5.09 o 
  13   1   4       60.16       71.33      9.92 o 
 -13   2   4       59.51       55.32      9.26 o 
 -12   2   4      242.74      251.32     10.10 o 
 -11   2   4      132.91      135.72      9.89 o 
 -10   2   4        4.06        5.87      2.77 o 
  -9   2   4        3.43        7.43      2.58 o 
  -8   2   4      703.37      697.29     13.17 o 
  -7   2   4       47.56       54.69      3.24 o 
  -6   2   4     2325.85     2202.93     25.15 o 
  -5   2   4     1151.77     1153.91     14.26 o 
  -4   2   4     1077.96     1104.52     14.49 o 
  -3   2   4      140.60      190.11      3.88 o 
  -2   2   4      166.91      233.91      6.08 o 
  -1   2   4      602.73      463.62      6.52 o 
   0   2   4     2971.86     2851.53     30.55 o 
   1   2   4      982.22     1186.40     13.94 o 
   2   2   4     3523.58     3741.60     39.84 o 
   3   2   4       55.40       89.74      2.97 o 
   4   2   4     1395.68     1431.54     17.31 o 
   5   2   4       93.37       96.69      3.90 o 
   6   2   4      751.63      625.85     10.65 o 
   7   2   4      841.70      801.15     13.05 o 
   8   2   4      701.59      678.47     12.22 o 
   9   2   4       82.78       79.99      4.28 o 
  10   2   4       17.58       31.54      4.32 o 
  11   2   4      225.72      210.53      8.63 o 
  12   2   4       89.22      105.21      7.35 o 
 -12   3   4       14.89       19.21      4.93 o 
 -11   3   4      214.46      226.09      8.28 o 
 -10   3   4        2.01       14.37      3.14 o 
  -9   3   4       11.11       10.05      2.86 o 
  -8   3   4       36.25       63.03      3.75 o 
  -7   3   4      391.55      388.29      7.55 o 
  -6   3   4        3.73       26.45      2.89 o 
  -5   3   4      683.90      592.71      9.97 o 
  -4   3   4      395.99      381.34      8.47 o 
  -3   3   4     3448.37     3496.64     38.16 o 
  -2   3   4       87.95      120.25      3.72 o 
  -1   3   4     1586.99     1488.37     17.77 o 
   0   3   4        4.61       27.69      2.14 o 
   1   3   4     4678.66     4577.06     48.94 o 
   2   3   4      608.45      523.98      8.27 o 
   3   3   4      596.05      574.19      9.58 o 
   4   3   4        5.10       10.86      2.42 o 
   5   3   4       22.86       31.15      3.00 o 
   6   3   4      251.51      282.13      7.16 o 
   7   3   4      538.07      523.90     10.41 o 
   8   3   4      138.85      127.44      7.90 o 
   9   3   4       32.53       32.32      4.25 o 
  10   3   4        2.83        9.30      3.89 o 
  11   3   4      590.07      596.85     16.74 o 
 -11   4   4       59.90       65.97      5.58 o 
 -10   4   4      109.80      106.93      5.40 o 
  -9   4   4       16.23       12.18      3.45 o 
  -8   4   4      250.34      249.32      6.97 o 
  -7   4   4       10.95       20.35      3.57 o 
  -6   4   4      539.51      503.85      9.32 o 
  -5   4   4      424.53      357.53      7.35 o 
  -4   4   4      518.91      477.99      9.36 o 
  -3   4   4      294.38      252.25      6.53 o 
  -2   4   4     1785.85     1651.65     22.54 o 
  -1   4   4      297.31      277.83      6.72 o 
   0   4   4      179.28      182.10      5.53 o 
   1   4   4       17.01       39.37      3.56 o 
   2   4   4     2246.85     2073.38     24.88 o 
   3   4   4        9.13       33.17      3.44 o 
   4   4   4      826.60      785.05     15.94 o 
   5   4   4       64.04       71.15      4.51 o 
   6   4   4      421.00      410.69      9.42 o 
   7   4   4       16.29       21.65      3.88 o 
   8   4   4      117.97      122.29      6.13 o 
   9   4   4       53.04       54.96      5.24 o 
  10   4   4       41.78       45.10      5.39 o 
 -10   5   4       58.53       62.55      5.28 o 
  -9   5   4      174.92      193.07      8.25 o 
  -8   5   4       16.13       29.21      4.22 o 
  -7   5   4      651.52      571.54     11.94 o 
  -6   5   4        0.46        5.36      3.53 o 
  -5   5   4       68.72       78.32      4.99 o 
  -4   5   4       35.22       31.70      3.96 o 
  -3   5   4      208.02      245.32      7.30 o 
  -2   5   4        0.77        0.68      3.00 o 
  -1   5   4      495.63      515.52     10.70 o 
   0   5   4       69.01       57.05      4.28 o 
   1   5   4      146.27      171.43      6.37 o 
   2   5   4       27.20       49.49      4.47 o 
   3   5   4     1505.46     1411.24     19.49 o 
   4   5   4       30.75       39.76      4.08 o 
   5   5   4      822.72      787.48     14.51 o 
   6   5   4      113.08      120.12      6.26 o 
   7   5   4      255.88      239.15     10.14 o 
   8   5   4        9.33       18.80      4.56 o 
   9   5   4        9.46       19.89      4.98 o 
  -7   6   4        4.93        5.32      4.31 o 
  -6   6   4       79.99       76.26      5.87 o 
  -5   6   4        4.74       27.53      4.66 o 
  -4   6   4      186.27      185.59      7.52 o 
  -3   6   4       80.81       76.48      7.37 o 
  -2   6   4      470.47      457.72     10.95 o 
  -1   6   4        1.09        8.03      4.02 o 
   0   6   4      158.16      143.00      6.56 o 
   1   6   4        4.95       19.81      4.33 o 
   2   6   4      554.14      537.60     12.10 o 
   3   6   4       41.09       49.34      5.19 o 
   4   6   4      192.04      190.58      7.76 o 
   5   6   4        0.08       -0.08      3.72 o 
   6   6   4       32.41       29.81      4.71 o 
  -1   7   4       59.37       66.12      6.06 o 
   0   7   4       65.66       49.36      5.75 o 
 -13   0   5      121.71      146.29     11.57 o 
 -11   0   5      228.59      232.89     21.82 o 
  -9   0   5      509.77      488.46     22.40 o 
  -7   0   5       13.98       13.59      2.58 o 
  -5   0   5     3204.12     3323.40     53.45 o 
  -3   0   5    14887.80    20580.18    316.23 o 
  -1   0   5     6734.17     7077.41    195.44 o 
   1   0   5     6963.75    11987.59    307.03 o 
   3   0   5     4806.59     4698.87     58.26 o 
   5   0   5       70.74       93.65      3.63 o 
   7   0   5      108.07      125.44      8.02 o 
   9   0   5     1771.67     1807.65     42.77 o 
  11   0   5       19.90       15.41      7.03 o 
 -14   1   5      108.71      141.61     12.94 o 
 -13   1   5        0.16        3.76      4.67 o 
 -12   1   5       16.39       27.78      5.02 o 
 -11   1   5       69.20       74.10      5.79 o 
 -10   1   5        3.25        3.05      2.62 o 
  -9   1   5      245.09      222.27      7.96 o 
  -8   1   5      735.11      660.16     11.41 o 
  -7   1   5     1082.58     1039.23     15.49 o 
  -6   1   5     6177.67     6717.62     81.77 o 
  -5   1   5      162.75      156.11      3.84 o 
  -4   1   5     3262.86     3400.94     38.55 o 
  -3   1   5       38.83       34.04      1.45 o 
  -2   1   5      177.62      173.76      6.78 o 
  -1   1   5       48.34       95.92      1.96 o 
   0   1   5       40.54       11.89      1.11 o 
   1   1   5    10774.44    15146.74    127.95 o 
   2   1   5     2303.42     2347.14     23.65 o 
   3   1   5       37.92       41.72      1.94 o 
   4   1   5     1901.42     2007.08     21.19 o 
   5   1   5       95.41      101.54      3.11 o 
   6   1   5       94.47       73.40      4.16 o 
   7   1   5       73.04      113.87      4.16 o 
   8   1   5      473.51      504.14      9.18 o 
   9   1   5        2.55        5.16      4.92 o 
  10   1   5       38.91       66.74      6.08 o 
  11   1   5      211.39      166.52      8.61 o 
  12   1   5       21.81       23.19      5.81 o 
 -13   2   5      173.24      198.27     10.50 o 
 -12   2   5      207.59      228.77      9.74 o 
 -11   2   5      310.04      304.07     15.37 o 
 -10   2   5       47.06       61.39      4.19 o 
  -9   2   5        2.85       11.54      2.75 o 
  -8   2   5        9.09       14.89      2.64 o 
  -7   2   5     3766.32     3550.07     41.87 o 
  -6   2   5     1411.26     1354.77     16.57 o 
  -5   2   5     3090.79     3052.61     33.29 o 
  -4   2   5        7.95        8.77      1.64 o 
  -3   2   5      334.08      413.25      6.11 o 
  -2   2   5       55.00       45.95      1.96 o 
  -1   2   5       70.19      123.96      2.82 o 
   0   2   5       38.51       38.60      1.86 o 
   1   2   5      627.58      579.72      7.85 o 
   2   2   5        2.47        9.14      1.60 o 
   3   2   5     1258.21     1080.67     13.46 o 
   4   2   5      168.68      170.32      4.36 o 
   5   2   5     2457.26     2334.91     28.73 o 
   6   2   5       72.85       52.80      3.74 o 
   7   2   5      496.68      421.94      9.30 o 
   8   2   5      301.03      295.20      6.85 o 
   9   2   5        1.68        5.55      2.78 o 
  10   2   5        0.01       -1.91      3.46 o 
  11   2   5      119.74      129.42      7.22 o 
  12   2   5       12.78       18.08      5.12 o 
 -12   3   5      280.99      303.83     10.08 o 
 -11   3   5        0.46       13.08      3.89 o 
 -10   3   5        8.87        8.14      3.05 o 
  -9   3   5      107.75      103.64      4.55 o 
  -8   3   5      453.27      433.77      8.31 o 
  -7   3   5       32.42       63.04      3.51 o 
  -6   3   5     1244.93     1161.02     15.30 o 
  -5   3   5       12.13       36.14      3.04 o 
  -4   3   5      617.35      531.57      8.26 o 
  -3   3   5        0.79       32.04      2.42 o 
  -2   3   5     4504.57     4488.12     47.96 o 
  -1   3   5      225.49      211.42      4.76 o 
   0   3   5     1584.93     1403.98     15.86 o 
   1   3   5      295.12      300.59      5.76 o 
   2   3   5      324.60      250.17      5.33 o 
   3   3   5      247.39      273.02      6.01 o 
   4   3   5       54.38       44.27      3.19 o 
   5   3   5       51.64       67.38      3.87 o 
   6   3   5      167.86      170.33      5.73 o 
   7   3   5      117.01      129.92      5.60 o 
   8   3   5      328.07      314.61      8.40 o 
   9   3   5       77.31       88.34      5.54 o 
  10   3   5      223.69      247.57      8.42 o 
  11   3   5        1.15       19.08      4.74 o 
 -11   4   5      294.51      298.89     10.86 o 
 -10   4   5        0.10        6.10      3.38 o 
  -9   4   5        9.49        9.46      4.62 o 
  -8   4   5       73.08       65.76      4.30 o 
  -7   4   5      813.92      815.63     14.16 o 
  -6   4   5      306.59      254.49      6.49 o 
  -5   4   5     1056.94      999.82     15.34 o 
  -4   4   5      581.60      535.31     14.21 o 
  -3   4   5     1037.31     1047.42     14.44 o 
  -2   4   5       67.81       62.55      3.46 o 
  -1   4   5      216.10      220.00      6.03 o 
   0   4   5      487.30      442.19      8.06 o 
   1   4   5      318.16      270.14      6.56 o 
   2   4   5      107.39       99.14      4.49 o 
   3   4   5     1681.11     1572.16     21.67 o 
   4   4   5       18.65       15.51      3.11 o 
   5   4   5      358.61      318.45      8.07 o 
   6   4   5       40.74       37.80      4.12 o 
   7   4   5      254.10      259.25      7.99 o 
   8   4   5        5.65       10.98      3.86 o 
   9   4   5        7.39       18.15      4.42 o 
  10   4   5        1.08       -3.68      3.93 o 
 -10   5   5      202.73      209.12      8.27 o 
  -9   5   5       15.28       24.85      4.04 o 
  -8   5   5      223.38      255.23      7.70 o 
  -7   5   5       38.17       45.06      4.34 o 
  -6   5   5      399.78      381.88      9.46 o 
  -5   5   5       16.97       15.34      3.59 o 
  -4   5   5      229.94      250.11      8.92 o 
  -3   5   5        9.34        9.33      3.31 o 
  -2   5   5      426.80      418.38      9.32 o 
  -1   5   5        0.13       -0.55      2.83 o 
   0   5   5       89.40      105.31      5.19 o 
   1   5   5        0.51        3.65      3.24 o 
   2   5   5      866.26      743.11     13.40 o 
   3   5   5        0.52        8.92      3.37 o 
   4   5   5      962.95      872.86     18.57 o 
   5   5   5        7.01       16.81      3.97 o 
   6   5   5      151.34      139.98      6.63 o 
   7   5   5       32.20       39.93      4.87 o 
   8   5   5       66.00       71.82      5.96 o 
  -7   6   5       14.89       20.66      4.74 o 
  -6   6   5       11.35       34.14      4.92 o 
  -5   6   5      209.74      215.29      8.05 o 
  -4   6   5       17.39       36.58      4.87 o 
  -3   6   5      540.37      514.98     11.73 o 
  -2   6   5        0.01       11.66      4.26 o 
  -1   6   5      690.53      634.84     13.02 o 
   0   6   5        0.20       12.90      4.23 o 
   1   6   5       83.62       70.49      5.46 o 
   2   6   5        6.24       29.59      4.64 o 
   3   6   5      153.54      148.78      7.00 o 
   4   6   5       35.25       30.13      4.44 o 
   5   6   5       59.06       45.40      4.88 o 
   6   6   5        5.76        7.59      4.25 o 
 -14   0   6       82.92       66.02     14.51 o 
 -12   0   6       40.47       35.07      7.17 o 
 -10   0   6      115.90      107.62      8.27 o 
  -8   0   6      560.97      618.34     17.25 o 
  -6   0   6     2144.17     2321.67     38.72 o 
  -4   0   6     9889.16    12314.88    189.75 o 
  -2   0   6      114.33       69.84      5.96 o 
   0   0   6    10777.82    18931.39    230.45 o 
   2   0   6      135.57      105.35      3.86 o 
   4   0   6       19.78       43.03      2.73 o 
   6   0   6       11.37       11.06      2.19 o 
   8   0   6     2629.98     2541.75     55.53 o 
  10   0   6      849.06      905.64     26.86 o 
  12   0   6       13.06       24.94     12.63 o 
 -14   1   6        6.95        5.65      7.67 o 
 -13   1   6      174.97      190.89     10.80 o 
 -12   1   6      185.51      187.20      8.34 o 
 -11   1   6       22.53       30.09      4.71 o 
 -10   1   6      168.55      181.56      8.58 o 
  -9   1   6      868.19      805.50     13.56 o 
  -8   1   6      126.42      125.41      4.81 o 
  -7   1   6     2599.01     2606.63     33.95 o 
  -6   1   6       91.23      141.44      4.28 o 
  -5   1   6     5607.13     5725.06     69.65 o 
  -4   1   6      531.32      579.29      6.94 o 
  -3   1   6      130.96      330.74      5.25 o 
  -2   1   6       12.37       14.81      0.97 o 
  -1   1   6       19.56       34.56      1.44 o 
   0   1   6      437.62      389.22      4.25 o 
   1   1   6      576.44      495.72      5.67 o 
   2   1   6     1575.07     1002.08     11.10 o 
   3   1   6     4759.80     4820.85     47.35 o 
   4   1   6       86.24      116.10      3.85 o 
   5   1   6     1885.53     1660.15     17.40 o 
   6   1   6        2.79       11.12      2.14 o 
   7   1   6       21.84       22.20      2.65 o 
   8   1   6        5.32       14.47      2.74 o 
   9   1   6      607.55      560.55     13.43 o 
  10   1   6       75.98       82.32      6.61 o 
  11   1   6      176.65      190.56      9.21 o 
  12   1   6       91.58       92.28      7.72 o 
 -13   2   6       98.26       95.13     12.00 o 
 -12   2   6      216.31      233.43      9.65 o 
 -11   2   6        2.21        9.92      4.30 o 
 -10   2   6      611.88      610.60     12.01 o 
  -9   2   6     1435.88     1434.31     19.81 o 
  -8   2   6     1498.23     1389.78     18.88 o 
  -7   2   6       31.89       45.12      3.05 o 
  -6   2   6     1659.49     1722.28     21.20 o 
  -5   2   6      195.65      210.93      4.52 o 
  -4   2   6       11.45        8.79      1.48 o 
  -3   2   6      690.56      710.84      9.22 o 
  -2   2   6      592.57      745.69     10.04 o 
  -1   2   6      598.31      705.72      8.91 o 
   0   2   6       10.53        6.53      1.31 o 
   1   2   6       47.50       78.87      3.00 o 
   2   2   6     1507.57     1539.59     17.79 o 
   3   2   6      276.36      247.96      5.41 o 
   4   2   6     2920.81     3060.98     33.89 o 
   5   2   6      124.89      159.47      5.34 o 
   6   2   6      628.46      510.67      8.70 o 
   7   2   6      495.98      460.62      8.48 o 
   8   2   6      248.43      258.45      6.51 o 
   9   2   6      127.08      115.93      5.68 o 
  10   2   6      196.75      208.90      7.59 o 
  11   2   6        0.75        2.85      4.30 o 
  12   2   6      174.80      165.72      8.59 o 
 -13   3   6      274.24      293.40     16.22 o 
 -12   3   6        0.84       10.29      5.23 o 
 -11   3   6      745.65      690.55     14.16 o 
 -10   3   6      156.66      140.51      5.33 o 
  -9   3   6      255.32      241.87      6.40 o 
  -8   3   6       69.35       85.28      4.12 o 
  -7   3   6     1194.16     1108.65     15.07 o 
  -6   3   6       82.05       88.40      3.75 o 
  -5   3   6      857.71      827.33     11.47 o 
  -4   3   6        9.38       10.54      2.39 o 
  -3   3   6     1211.91     1152.20     14.47 o 
  -2   3   6        6.33       10.54      1.98 o 
  -1   3   6     1674.18     1535.16     18.23 o 
   0   3   6      186.72      196.13      4.30 o 
   1   3   6      183.67      130.28      3.90 o 
   2   3   6        4.88       29.26      2.36 o 
   3   3   6      252.26      258.93      5.64 o 
   4   3   6       39.52       33.41      2.81 o 
   5   3   6      286.25      256.55      6.63 o 
   6   3   6       28.95       48.13      3.80 o 
   7   3   6      338.23      311.17      8.08 o 
   8   3   6      298.43      257.41      7.78 o 
   9   3   6      318.73      308.32      7.98 o 
  10   3   6        0.20        2.75      3.70 o 
  11   3   6      351.74      340.35     13.64 o 
 -11   4   6       19.82       13.68      4.93 o 
 -10   4   6      224.97      241.09      7.27 o 
  -9   4   6        0.64       -2.88      2.88 o 
  -8   4   6      125.06      107.10      5.04 o 
  -7   4   6        0.80        8.67      2.84 o 
  -6   4   6     1050.98      957.40     13.95 o 
  -5   4   6      580.83      505.19      9.75 o 
  -4   4   6       31.31       65.97      3.57 o 
  -3   4   6        0.97        4.36      2.60 o 
  -2   4   6      777.53      702.16     16.70 o 
  -1   4   6      562.20      528.62     10.15 o 
   0   4   6      322.30      277.46      6.28 o 
   1   4   6      165.53      183.36      4.98 o 
   2   4   6      576.95      531.37      9.99 o 
   3   4   6      436.28      424.03      9.87 o 
   4   4   6      536.19      493.90      9.99 o 
   5   4   6      110.11       96.08      5.03 o 
   6   4   6      252.11      267.22      7.91 o 
   7   4   6       30.62       40.00      4.35 o 
   8   4   6       62.66       66.61      5.26 o 
   9   4   6        8.13       11.56      4.34 o 
  10   4   6       32.64       54.47      5.62 o 
 -10   5   6       11.55       21.77      4.67 o 
  -9   5   6      308.48      311.35      9.35 o 
  -8   5   6       36.83       34.52      4.08 o 
  -7   5   6       62.11       67.54      5.11 o 
  -6   5   6       36.52       27.63      4.17 o 
  -5   5   6      344.41      314.52      8.29 o 
  -4   5   6       15.07       13.42      3.51 o 
  -3   5   6      224.04      261.07      8.01 o 
  -2   5   6       43.88       37.76      3.83 o 
  -1   5   6       88.43       96.02      5.00 o 
   0   5   6       74.32       69.41      4.56 o 
   1   5   6      126.56      114.93      5.47 o 
   2   5   6       25.04       40.78      3.97 o 
   3   5   6      952.62      862.00     13.95 o 
   4   5   6       45.28       36.42      4.45 o 
   5   5   6      162.11      179.93      9.69 o 
   6   5   6       16.86       29.54      4.55 o 
   7   5   6       69.31       75.39      5.75 o 
   8   5   6       35.46       43.12      5.43 o 
  -7   6   6        0.08        9.84      4.92 o 
  -6   6   6       72.24       70.08      5.65 o 
  -5   6   6        0.90       23.79      4.54 o 
  -4   6   6      415.09      387.37     11.31 o 
  -3   6   6        1.80        5.20      4.63 o 
  -2   6   6      527.64      523.05     12.86 o 
  -1   6   6        6.66       12.20      4.23 o 
   0   6   6      224.48      197.74      7.62 o 
   1   6   6       10.77       52.86      5.44 o 
   2   6   6        2.61        4.25      4.02 o 
   3   6   6      164.26      166.79      9.51 o 
   4   6   6       18.92       18.51      4.28 o 
   5   6   6        0.03        2.74      3.75 o 
 -13   0   7      385.83      387.75     23.86 o 
 -11   0   7      191.75      169.06     10.61 o 
  -9   0   7      605.94      517.61     15.92 o 
  -7   0   7        3.00        5.95      3.38 o 
  -5   0   7    14520.31    18468.58    244.95 o 
  -3   0   7     1830.18     2038.43     32.99 o 
  -1   0   7       39.68       50.47      5.69 o 
   1   0   7     1243.96      569.64      9.90 o 
   3   0   7      146.15      258.26      5.37 o 
   5   0   7      938.51      946.75     20.20 o 
   7   0   7     1177.32     1097.91     27.67 o 
   9   0   7     1497.88     1592.10     39.16 o 
  11   0   7      554.37      561.23     21.12 o 
 -14   1   7      130.70      150.86     25.36 o 
 -13   1   7        6.88       16.79      7.09 o 
 -12   1   7      293.65      299.07     10.31 o 
 -11   1   7      274.92      262.59      7.57 o 
 -10   1   7     1472.56     1414.20     21.27 o 
  -9   1   7       19.67       16.91      2.75 o 
  -8   1   7     1575.74     1474.49     21.07 o 
  -7   1   7      255.49      240.08      5.82 o 
  -6   1   7      258.50      269.01      5.76 o 
  -5   1   7      112.35      136.03      3.83 o 
  -4   1   7     1382.70     1436.63     17.40 o 
  -3   1   7     1054.00      924.79     10.53 o 
  -2   1   7      287.22      455.61      6.39 o 
  -1   1   7     2291.33     2218.11     21.80 o 
   0   1   7     1419.14     1287.23     12.64 o 
   1   1   7      491.58      773.19      7.71 o 
   2   1   7       76.14       68.12      2.31 o 
   3   1   7      364.84      553.20      8.49 o 
   4   1   7     2751.59     2851.39     27.69 o 
   5   1   7      161.48      176.33      3.98 o 
   6   1   7     1100.78     1045.37     13.03 o 
   7   1   7      150.66      115.12      4.45 o 
   8   1   7      801.11      842.53     17.83 o 
   9   1   7       52.23       51.60      5.49 o 
  10   1   7      639.74      640.05     15.52 o 
  11   1   7      107.22      117.68      7.96 o 
  12   1   7       36.15       50.65      6.91 o 
 -13   2   7      328.76      300.43     18.70 o 
 -12   2   7       36.92       34.14      5.36 o 
 -11   2   7      756.84      667.64     13.16 o 
 -10   2   7      200.87      194.44      6.67 o 
  -9   2   7      149.60      165.34      5.95 o 
  -8   2   7        0.37        4.11      2.28 o 
  -7   2   7     1400.56     1256.65     17.01 o 
  -6   2   7      135.03      141.90      4.36 o 
  -5   2   7      306.76      261.47      4.99 o 
  -4   2   7        4.26        6.68      1.48 o 
  -3   2   7      163.90      240.80      4.40 o 
  -2   2   7      121.51      119.94      3.31 o 
  -1   2   7     1813.20     1772.69     18.46 o 
   0   2   7       54.50       94.99      2.86 o 
   1   2   7     1651.25     1682.30     18.98 o 
   2   2   7      259.71      266.41      5.70 o 
   3   2   7     2266.16     2039.02     21.82 o 
   4   2   7        2.95       11.14      1.93 o 
   5   2   7     1431.52     1369.91     16.19 o 
   6   2   7      561.67      465.48      8.31 o 
   7   2   7      373.30      334.58      7.21 o 
   8   2   7      492.08      450.46      9.99 o 
   9   2   7      643.20      629.48     14.82 o 
  10   2   7        5.02       10.01      3.79 o 
  11   2   7       57.58       54.34      5.88 o 
 -12   3   7      543.87      543.16     23.56 o 
 -11   3   7        0.02        4.87      3.08 o 
 -10   3   7       84.94       88.32      4.54 o 
  -9   3   7       37.79       49.05      3.68 o 
  -8   3   7      476.57      483.93     12.37 o 
  -7   3   7      118.20      151.93      4.84 o 
  -6   3   7     1064.45      964.57     12.34 o 
  -5   3   7       19.47       33.32      2.43 o 
  -4   3   7      619.18      560.92      9.19 o 
  -3   3   7      201.05      169.51      4.43 o 
  -2   3   7     3733.74     3427.96     37.24 o 
  -1   3   7      178.79      209.30      5.29 o 
   0   3   7      431.13      392.43      6.23 o 
   1   3   7       40.91       76.04      3.19 o 
   2   3   7      146.03      122.24      3.85 o 
   3   3   7       23.40       24.76      2.47 o 
   4   3   7      379.12      328.30      6.74 o 
   5   3   7       53.50       66.26      3.92 o 
   6   3   7      475.22      507.18     10.12 o 
   7   3   7      131.86      139.59      5.82 o 
   8   3   7      359.25      333.44      8.04 o 
   9   3   7       15.67       14.07      3.64 o 
  10   3   7      233.12      244.89      8.58 o 
  11   3   7        7.27       25.31      4.97 o 
 -11   4   7      170.17      191.17      9.65 o 
 -10   4   7       13.67       21.21      4.00 o 
  -9   4   7       80.19       75.37      4.60 o 
  -8   4   7        0.07        3.89      3.06 o 
  -7   4   7       91.13      105.64      4.40 o 
  -6   4   7      200.11      175.96      5.60 o 
  -5   4   7       11.76       18.32      3.01 o 
  -4   4   7       57.96       44.96      3.43 o 
  -3   4   7      282.76      243.47      5.90 o 
  -2   4   7      182.08      177.02      5.20 o 
  -1   4   7     1129.42     1093.41     14.77 o 
   0   4   7      679.84      604.00      9.73 o 
   1   4   7      481.62      427.91      8.08 o 
   2   4   7       46.48       33.09      3.08 o 
   3   4   7      492.98      462.89      9.33 o 
   4   4   7       29.33       39.33      4.31 o 
   5   4   7      195.32      181.54      6.46 o 
   6   4   7      255.37      262.86      7.76 o 
   7   4   7       80.06       80.09      5.39 o 
   8   4   7        0.57       -1.37      3.62 o 
   9   4   7      138.61      120.03      6.76 o 
 -10   5   7      149.46      181.69      9.47 o 
  -9   5   7        1.43        7.53      4.76 o 
  -8   5   7       55.46       57.79      5.14 o 
  -7   5   7       11.11       13.79      3.58 o 
  -6   5   7       16.89       15.20      3.70 o 
  -5   5   7        1.60        6.86      3.36 o 
  -4   5   7      123.87      141.18      5.83 o 
  -3   5   7      120.30      128.39      5.91 o 
  -2   5   7       69.20       93.53      4.96 o 
  -1   5   7        0.30        1.22      3.02 o 
   0   5   7      392.01      339.71      8.39 o 
   1   5   7        1.02       11.62      3.46 o 
   2   5   7      152.70      172.90      7.87 o 
   3   5   7       69.54       96.72      6.29 o 
   4   5   7      222.67      235.81      9.50 o 
   5   5   7        8.80        5.94      3.71 o 
   6   5   7      238.09      233.78      8.21 o 
   7   5   7       58.91       56.03      5.57 o 
   8   5   7       49.34       51.43      5.60 o 
  -7   6   7        2.02        5.18      4.64 o 
  -6   6   7       12.11       24.49      4.99 o 
  -5   6   7      291.17      284.21      9.29 o 
  -4   6   7        1.43        5.45      4.10 o 
  -3   6   7      365.35      365.14      9.96 o 
  -2   6   7        1.08       15.97      4.35 o 
  -1   6   7      144.46      148.09      6.72 o 
   0   6   7       10.38       12.62      3.91 o 
   1   6   7       11.64        8.63      3.93 o 
   2   6   7       14.35       16.53      4.28 o 
   3   6   7        1.29        8.31      4.23 o 
   4   6   7       68.74       76.66      5.47 o 
   5   6   7       63.19       57.61      5.43 o 
 -14   0   8      547.42      482.09     28.46 o 
 -12   0   8      275.20      275.00     13.51 o 
 -10   0   8      194.85      167.58      9.35 o 
  -8   0   8      794.37      909.54     18.26 o 
  -6   0   8      207.23      143.86      5.17 o 
  -4   0   8    19415.94    26563.96    492.22 o 
  -2   0   8       28.97       93.24      8.16 o 
   0   0   8     1427.21     2128.14     29.88 o 
   2   0   8      165.75      159.66      3.91 o 
   4   0   8     3431.19     3732.16     52.81 o 
   6   0   8     2722.16     2873.23     42.36 o 
   8   0   8      944.93      921.22     25.56 o 
  10   0   8      812.30      744.38     23.85 o 
  12   0   8      170.33      161.02     13.59 o 
 -14   1   8       30.27       28.75     10.49 o 
 -13   1   8      247.70      238.08     14.03 o 
 -12   1   8       59.09       68.44      8.36 o 
 -11   1   8      759.54      765.54     18.20 o 
 -10   1   8       24.66       25.46      3.36 o 
  -9   1   8     1106.26     1029.15     16.23 o 
  -8   1   8      375.30      347.66      7.53 o 
  -7   1   8      113.21      113.36      4.14 o 
  -6   1   8       84.93       86.23      3.31 o 
  -5   1   8     2784.46     2889.66     36.33 o 
  -4   1   8     2274.83     2561.86     29.21 o 
  -3   1   8      380.40      300.08      4.42 o 
  -2   1   8      102.60      123.91      2.09 o 
  -1   1   8      293.79      238.17      3.53 o 
   0   1   8     4428.59     4493.22     37.23 o 
   1   1   8     7191.79     7465.81     61.23 o 
   2   1   8     1062.52      819.89     10.17 o 
   3   1   8     1352.41     1352.16     14.06 o 
   4   1   8      328.05      400.14      5.87 o 
   5   1   8     2818.80     2654.63     26.43 o 
   6   1   8      172.57      185.97      4.47 o 
   7   1   8     1153.54     1126.74     15.18 o 
   8   1   8       30.37       38.60      3.69 o 
   9   1   8      754.62      709.11     15.94 o 
  10   1   8        8.79       18.24      5.11 o 
  11   1   8       53.91       56.27      6.85 o 
 -13   2   8        7.51       14.68      9.23 o 
 -12   2   8      443.72      434.82     18.13 o 
 -11   2   8      113.60      117.53      5.65 o 
 -10   2   8      299.05      311.45      8.26 o 
  -9   2   8      136.35      106.17      5.01 o 
  -8   2   8        2.27       34.59      3.19 o 
  -7   2   8        2.41        1.41      1.97 o 
  -6   2   8     1561.52     1536.79     18.24 o 
  -5   2   8      316.18      318.51      5.15 o 
  -4   2   8      226.70      247.05      4.54 o 
  -3   2   8     2685.67     2879.88     28.88 o 
  -2   2   8     1197.93     1241.34     14.49 o 
  -1   2   8      410.48      460.78      5.74 o 
   0   2   8     2135.80     2210.45     22.70 o 
   1   2   8      596.31      658.32      8.85 o 
   2   2   8     1046.14     1052.41     12.25 o 
   3   2   8      355.76      390.32      6.24 o 
   4   2   8     3433.99     3335.99     36.29 o 
   5   2   8       93.16      122.31      3.89 o 
   6   2   8     1275.61     1203.03     15.05 o 
   7   2   8      191.65      203.46      5.74 o 
   8   2   8       98.21      114.61      4.90 o 
   9   2   8       63.39       62.79      4.89 o 
  10   2   8       88.61       99.31      6.44 o 
  11   2   8       68.23       88.85      6.69 o 
 -12   3   8       83.98       75.87     10.10 o 
 -11   3   8       44.39       30.83      4.49 o 
 -10   3   8       51.53       43.72      4.44 o 
  -9   3   8        6.38        3.28      2.69 o 
  -8   3   8      151.93      146.79      4.94 o 
  -7   3   8      245.57      207.34      6.51 o 
  -6   3   8       24.84       70.86      3.55 o 
  -5   3   8      675.41      667.86      9.95 o 
  -4   3   8      251.45      266.02      5.94 o 
  -3   3   8     2237.02     1982.15     24.78 o 
  -2   3   8        0.96       21.58      2.78 o 
  -1   3   8     4575.32     4632.86     46.08 o 
   0   3   8        1.54       22.88      2.58 o 
   1   3   8       44.16       44.67      2.56 o 
   2   3   8       10.97       29.90      2.42 o 
   3   3   8      242.93      237.75      9.00 o 
   4   3   8      199.22      185.63      5.21 o 
   5   3   8      235.80      235.81      6.11 o 
   6   3   8       97.83       90.96      5.55 o 
   7   3   8      180.51      157.43      5.64 o 
   8   3   8        7.45        2.94      3.14 o 
   9   3   8      245.84      250.99      8.28 o 
  10   3   8        3.51       16.74      4.53 o 
 -11   4   8       58.58       65.10      6.36 o 
 -10   4   8       74.45       84.56      5.44 o 
  -9   4   8       97.91       95.56      5.38 o 
  -8   4   8       60.57       57.76      3.79 o 
  -7   4   8       13.39       20.57      3.18 o 
  -6   4   8      102.25       92.08      4.88 o 
  -5   4   8      181.87      175.20      5.51 o 
  -4   4   8      695.08      627.60     10.86 o 
  -3   4   8       35.60       31.36      2.99 o 
  -2   4   8     1440.45     1349.67     17.36 o 
  -1   4   8       20.13       35.48      2.97 o 
   0   4   8      330.57      303.82      6.17 o 
   1   4   8      862.76      782.92     11.02 o 
   2   4   8      483.53      460.57      8.54 o 
   3   4   8       60.12       57.58      4.39 o 
   4   4   8       74.39       82.76      4.64 o 
   5   4   8      260.03      250.65      8.08 o 
   6   4   8      107.73      110.92      5.70 o 
   7   4   8       38.97       37.62      4.51 o 
   8   4   8       80.14       91.88      5.54 o 
   9   4   8       21.04       18.62      4.27 o 
 -10   5   8       25.87       26.80      5.90 o 
  -9   5   8       34.39       52.14      6.27 o 
  -8   5   8       59.35       60.16      7.98 o 
  -7   5   8        6.15        5.46      3.69 o 
  -6   5   8       59.11       61.91      4.45 o 
  -5   5   8       69.11       78.01      4.96 o 
  -4   5   8       47.96       54.51      4.40 o 
  -3   5   8      136.57      155.66      6.02 o 
  -2   5   8       34.77       36.03      3.91 o 
  -1   5   8      207.03      180.24      6.35 o 
   0   5   8       66.75       74.39      7.75 o 
   1   5   8      556.00      558.14     11.15 o 
   2   5   8        6.17       11.69      3.41 o 
   3   5   8       43.45       70.90      4.63 o 
   4   5   8       13.15       22.95      4.08 o 
   5   5   8      155.73      169.08      6.97 o 
   6   5   8       21.62       35.78      4.85 o 
   7   5   8      107.54      115.39      7.32 o 
  -7   6   8       83.03       85.59      7.74 o 
  -6   6   8        8.59       19.42      5.33 o 
  -5   6   8        0.01       25.50      5.01 o 
  -4   6   8      395.96      369.47     10.98 o 
  -3   6   8       11.77        3.45      4.46 o 
  -2   6   8      121.44      119.25      6.33 o 
  -1   6   8       21.27       29.19      4.53 o 
   0   6   8      121.06      126.85      6.67 o 
   1   6   8        4.01       14.29      4.75 o 
   2   6   8        1.32        0.79      5.71 o 
   3   6   8       10.04        9.86      4.55 o 
   4   6   8        2.11       -0.56      3.80 o 
 -13   0   9      151.54      189.11     17.32 o 
 -11   0   9      541.62      505.56     17.16 o 
  -9   0   9      485.28      473.95     17.00 o 
  -7   0   9     1543.23     1500.03     26.74 o 
  -5   0   9     3514.45     3569.36     49.27 o 
  -3   0   9     1397.25     1357.99     22.70 o 
  -1   0   9      752.56      887.37     30.95 o 
   1   0   9     8274.28     8725.80     90.74 o 
   3   0   9      320.37      329.42      7.58 o 
   5   0   9      848.21      917.40     15.98 o 
   7   0   9      943.40      852.05     19.36 o 
   9   0   9      548.55      539.66     19.30 o 
  11   0   9      221.05      232.72     14.28 o 
 -14   1   9      319.61      340.53     39.45 o 
 -13   1   9       17.90       20.30      7.34 o 
 -12   1   9      471.85      464.53     18.00 o 
 -11   1   9       31.87       42.29      4.02 o 
 -10   1   9      811.07      789.22     13.80 o 
  -9   1   9      713.06      733.20     12.61 o 
  -8   1   9      434.13      386.70      7.95 o 
  -7   1   9      299.22      295.00      6.46 o 
  -6   1   9     1364.47     1321.70     20.53 o 
  -5   1   9      360.56      421.69      5.93 o 
  -4   1   9     2889.34     2937.33     31.04 o 
  -3   1   9      389.96      384.23      5.86 o 
  -2   1   9      116.29      113.13      2.41 o 
  -1   1   9     6802.93     7349.49     75.19 o 
   0   1   9     4381.62     4818.47     41.76 o 
   1   1   9      120.10      184.25      2.99 o 
   2   1   9     4335.73     4635.78     45.46 o 
   3   1   9      361.17      468.79      6.59 o 
   4   1   9     2093.27     2068.03     20.88 o 
   5   1   9      783.43      785.34      9.81 o 
   6   1   9     1206.85     1132.87     13.29 o 
   7   1   9      122.79       95.68      4.48 o 
   8   1   9       25.52       53.16      4.59 o 
   9   1   9       28.53       26.09      4.45 o 
  10   1   9       58.99       56.18      5.53 o 
  11   1   9        0.19        1.56      4.56 o 
 -13   2   9      130.98      157.76     13.88 o 
 -12   2   9      171.45      156.83     20.86 o 
 -11   2   9       63.05       68.80      6.11 o 
 -10   2   9      112.74      110.90      5.29 o 
  -9   2   9     2096.19     2067.00     28.95 o 
  -8   2   9       16.67       24.70      3.14 o 
  -7   2   9      169.38      140.48      4.43 o 
  -6   2   9      248.00      222.99      4.38 o 
  -5   2   9      438.10      441.90      6.76 o 
  -4   2   9     1271.60     1294.79     16.52 o 
  -3   2   9     1933.36     2119.61     23.37 o 
  -2   2   9       91.08      130.09      5.04 o 
  -1   2   9     1739.24     1566.29     16.59 o 
   0   2   9      823.81      786.28      9.29 o 
   1   2   9      998.52     1034.53     11.85 o 
   2   2   9      123.35      127.94      3.60 o 
   3   2   9     2004.91     1725.25     19.00 o 
   4   2   9      551.05      527.41      7.93 o 
   5   2   9     1096.42      971.86     12.53 o 
   6   2   9        3.40       10.06      2.27 o 
   7   2   9       10.54       13.06      2.83 o 
   8   2   9       95.54      104.87      4.70 o 
   9   2   9       45.37       54.71      4.81 o 
  10   2   9       56.20       66.00      5.38 o 
  11   2   9      120.04      100.78      7.14 o 
 -12   3   9        2.14        3.75      6.81 o 
 -11   3   9       10.69       10.27      4.86 o 
 -10   3   9       10.15       10.44      3.29 o 
  -9   3   9        0.96        7.58      2.81 o 
  -8   3   9      466.91      473.79      8.70 o 
  -7   3   9      133.23      169.00      4.61 o 
  -6   3   9     1358.62     1246.39     16.07 o 
  -5   3   9       30.23       33.75      2.66 o 
  -4   3   9     1814.55     1723.10     20.43 o 
  -3   3   9      110.20       92.58      3.44 o 
  -2   3   9     2346.14     2148.09     24.54 o 
  -1   3   9       46.60       97.80      3.81 o 
   0   3   9      440.67      441.33      7.27 o 
   1   3   9      306.77      293.67      5.72 o 
   2   3   9      289.79      239.91      5.32 o 
   3   3   9       45.69       43.02      2.75 o 
   4   3   9       12.41        7.15      2.26 o 
   5   3   9      193.51      205.29      5.79 o 
   6   3   9        3.82        0.22      3.52 o 
   7   3   9       14.98       40.91      4.93 o 
   8   3   9      222.16      219.04      6.81 o 
   9   3   9       32.90       38.38      4.83 o 
  10   3   9      530.67      520.50     12.18 o 
 -11   4   9      112.53      129.92      7.88 o 
 -10   4   9        0.42        6.48      4.30 o 
  -9   4   9       23.84       38.90      4.23 o 
  -8   4   9        2.08       11.67      3.35 o 
  -7   4   9      162.85      151.12      5.34 o 
  -6   4   9      293.92      258.39      6.47 o 
  -5   4   9      684.76      656.29     10.71 o 
  -4   4   9       29.61       28.45      3.02 o 
  -3   4   9      867.72      828.27     13.97 o 
  -2   4   9       43.51       45.61      3.64 o 
  -1   4   9      635.75      647.32     12.26 o 
   0   4   9       56.32       73.00      4.27 o 
   1   4   9      431.46      414.77      8.75 o 
   2   4   9      336.58      263.01      6.92 o 
   3   4   9        2.16       17.88      3.15 o 
   4   4   9      457.21      426.26      9.34 o 
   5   4   9       16.90       20.76      3.64 o 
   6   4   9      163.55      183.04      6.85 o 
   7   4   9      221.62      227.20      7.29 o 
   8   4   9       15.50       16.00      4.10 o 
   9   4   9       10.98       16.51      4.38 o 
  -9   5   9       47.61       45.97      6.14 o 
  -8   5   9       73.81       74.17      6.70 o 
  -7   5   9      157.85      180.23      7.12 o 
  -6   5   9       22.32       37.47      4.33 o 
  -5   5   9        2.08       -2.00      2.94 o 
  -4   5   9      169.47      196.55      6.63 o 
  -3   5   9       41.83       34.41      5.43 o 
  -2   5   9      127.55      137.46      5.77 o 
  -1   5   9      178.28      181.52      6.40 o 
   0   5   9      329.18      325.29      8.31 o 
   1   5   9       19.40       22.61      3.47 o 
   2   5   9      377.73      360.74      8.42 o 
   3   5   9       17.61       15.50      3.87 o 
   4   5   9       23.06       35.10      5.20 o 
   5   5   9       13.74       15.40      4.11 o 
   6   5   9      106.00      106.88      6.18 o 
   7   5   9       30.57       23.52      5.67 o 
  -6   6   9       22.80       23.99      5.93 o 
  -5   6   9       66.49       65.40      7.99 o 
  -4   6   9       18.93       13.07      5.30 o 
  -3   6   9      188.66      190.52      8.25 o 
  -2   6   9       46.30       41.86      6.39 o 
  -1   6   9      166.13      156.60      7.66 o 
   0   6   9        3.00       24.28      4.88 o 
   1   6   9      135.10      136.00      7.35 o 
   2   6   9        1.29        4.26      4.33 o 
   3   6   9       17.91       12.81      4.28 o 
   4   6   9        1.49        6.56      4.39 o 
 -14   0  10      183.34      146.37     17.00 o 
 -12   0  10      205.99      227.33     17.22 o 
 -10   0  10      852.47      806.02     21.68 o 
  -8   0  10      181.82      195.80      8.64 o 
  -6   0  10     1240.33     1129.45     17.61 o 
  -4   0  10     2695.69     2938.27     47.30 o 
  -2   0  10       20.15       15.06      4.82 o 
   0   0  10     8281.38    10058.57    140.92 o 
   2   0  10      586.96      717.08      9.90 o 
   4   0  10       52.61       29.58      2.92 o 
   6   0  10      420.39      408.63      9.54 o 
   8   0  10      414.02      401.70     15.56 o 
  10   0  10      350.00      341.85     16.09 o 
 -14   1  10       29.65       32.84      8.53 o 
 -13   1  10      608.20      628.63     22.09 o 
 -12   1  10       27.90       18.59      4.82 o 
 -11   1  10      442.23      457.43     13.23 o 
 -10   1  10       62.10       79.03      4.45 o 
  -9   1  10     1109.84     1038.47     16.22 o 
  -8   1  10      613.71      592.85     10.39 o 
  -7   1  10      496.18      461.55      9.55 o 
  -6   1  10       94.30      107.14      3.66 o 
  -5   1  10      169.20      126.43      3.13 o 
  -4   1  10       81.14       75.07      2.63 o 
  -3   1  10      693.49      574.50      8.42 o 
  -2   1  10     2526.74     2730.69     28.91 o 
  -1   1  10     1312.26     1226.90     13.87 o 
   0   1  10     2476.63     2576.69     27.12 o 
   1   1  10     3260.00     3255.88     27.53 o 
   2   1  10     2926.16     3279.12     29.44 o 
   3   1  10      927.68      889.35     11.45 o 
   4   1  10      132.20      121.36      3.34 o 
   5   1  10     1127.63      979.64     11.62 o 
   6   1  10     1209.56     1185.35     17.45 o 
   7   1  10       42.30       64.37      3.70 o 
   8   1  10      101.73      107.27      5.70 o 
   9   1  10       27.96       17.74      4.23 o 
  10   1  10        2.74        2.76      5.06 o 
  11   1  10      195.85      198.81      8.82 o 
 -13   2  10      119.56      109.93     10.86 o 
 -12   2  10      294.11      344.60     38.08 o 
 -11   2  10      247.04      241.73     10.02 o 
 -10   2  10      435.12      435.29     11.06 o 
  -9   2  10        0.12        2.59      2.88 o 
  -8   2  10     1976.84     1881.31     26.24 o 
  -7   2  10       28.08       18.04      2.60 o 
  -6   2  10       89.34      102.54      4.17 o 
  -5   2  10       47.96       43.96      3.15 o 
  -4   2  10      680.69      668.06      8.82 o 
  -3   2  10      423.71      411.57      6.02 o 
  -2   2  10      228.66      162.13      3.09 o 
  -1   2  10      138.95      158.96      3.11 o 
   0   2  10     1010.27      964.93     11.06 o 
   1   2  10      264.31      249.52      4.41 o 
   2   2  10     3829.99     3678.93     39.62 o 
   3   2  10      255.34      250.33      5.32 o 
   4   2  10      207.63      232.01      5.01 o 
   5   2  10      393.35      327.89      5.94 o 
   6   2  10        1.52        5.24      2.51 o 
   7   2  10      238.54      235.80      6.28 o 
   8   2  10      218.37      244.19      6.60 o 
   9   2  10        1.21       -1.37      3.41 o 
  10   2  10      273.15      263.34      9.39 o 
 -12   3  10        8.39        3.76      6.73 o 
 -11   3  10      199.33      198.66      9.81 o 
 -10   3  10       24.11       37.36      7.29 o 
  -9   3  10      644.09      645.46     13.41 o 
  -8   3  10       82.88      113.71      4.73 o 
  -7   3  10      246.79      236.30      6.48 o 
  -6   3  10       41.00       43.27      2.93 o 
  -5   3  10     1380.02     1290.84     16.23 o 
  -4   3  10       38.78       76.03      3.27 o 
  -3   3  10     3008.71     2867.81     31.80 o 
  -2   3  10       75.64       97.95      4.00 o 
  -1   3  10      300.29      254.14      4.66 o 
   0   3  10       45.99       53.92      2.68 o 
   1   3  10       13.29       18.25      2.28 o 
   2   3  10       17.28       23.04      2.43 o 
   3   3  10       13.43       12.00      2.24 o 
   4   3  10      455.75      493.78      8.59 o 
   5   3  10       50.63       41.30      3.44 o 
   6   3  10       25.71       21.22      3.30 o 
   7   3  10      655.44      631.39     11.31 o 
   8   3  10       16.92       27.86      3.90 o 
   9   3  10      576.41      592.64     13.48 o 
 -11   4  10        5.86        5.15      4.63 o 
 -10   4  10      104.29      125.32      9.26 o 
  -9   4  10       16.65       21.30      4.60 o 
  -8   4  10      787.84      775.87     15.16 o 
  -7   4  10      116.51      152.05      5.88 o 
  -6   4  10      515.43      488.05     10.49 o 
  -5   4  10       62.15       60.23      3.91 o 
  -4   4  10      196.82      209.47      5.74 o 
  -3   4  10       14.56       12.29      2.41 o 
  -2   4  10      686.63      618.73      9.32 o 
  -1   4  10       34.54       38.55      4.04 o 
   0   4  10      147.08      135.69      4.27 o 
   1   4  10       99.82       92.52      4.35 o 
   2   4  10      267.75      268.77     10.28 o 
   3   4  10      107.45      100.05      6.27 o 
   4   4  10        7.11       12.84      3.36 o 
   5   4  10      150.27      143.48      5.65 o 
   6   4  10      161.30      169.07      6.28 o 
   7   4  10        1.02        2.21      3.58 o 
   8   4  10       98.02      110.95      6.38 o 
  -9   5  10      126.49      132.64      8.23 o 
  -8   5  10      119.99      116.45      7.65 o 
  -7   5  10      203.05      200.65      9.08 o 
  -6   5  10        1.58        4.12      4.21 o 
  -5   5  10       18.61       24.17      3.91 o 
  -4   5  10       37.31       37.59      4.20 o 
  -3   5  10      143.46      162.92      6.77 o 
  -2   5  10      157.58      146.47      5.81 o 
  -1   5  10      256.12      222.86      7.06 o 
   0   5  10       47.45       49.04      4.37 o 
   1   5  10      480.13      492.09     10.06 o 
   2   5  10      133.31      139.47      5.70 o 
   3   5  10       61.46       77.64      5.19 o 
   4   5  10        9.98       13.50      4.28 o 
   5   5  10       19.34       22.57      4.83 o 
   6   5  10       29.45       31.92      6.78 o 
  -6   6  10       78.39       63.29      8.77 o 
  -5   6  10        0.29       -4.72      4.72 o 
  -4   6  10      129.44      119.23      9.07 o 
  -3   6  10       14.59        4.99      5.50 o 
  -2   6  10      207.77      207.77     11.11 o 
  -1   6  10       20.56       32.86      6.50 o 
   0   6  10      202.57      204.34      9.49 o 
   1   6  10        0.56        8.21      7.89 o 
   2   6  10        6.97       10.96      5.00 o 
   3   6  10        0.50       -2.62      5.38 o 
 -13   0  11      702.26      692.85     32.46 o 
 -11   0  11       25.43       19.52      8.09 o 
  -9   0  11       70.66       74.85      4.93 o 
  -7   0  11       43.51       23.59      2.90 o 
  -5   0  11     1926.18     1689.08     38.34 o 
  -3   0  11     2655.67     2669.94     81.34 o 
  -1   0  11     1211.67     1156.92     19.65 o 
   1   0  11       71.63       47.77      2.68 o 
   3   0  11        5.12        5.91      1.83 o 
   5   0  11     1310.66     1327.50     21.87 o 
   7   0  11      177.21      156.78      7.22 o 
   9   0  11      161.52      197.92     12.38 o 
  11   0  11      101.89       84.43     16.47 o 
 -13   1  11        7.27       15.79      8.28 o 
 -12   1  11      265.64      258.75     10.35 o 
 -11   1  11      211.46      205.02      9.07 o 
 -10   1  11      464.51      452.88     12.77 o 
  -9   1  11      263.36      294.95      7.11 o 
  -8   1  11      363.90      288.57      7.57 o 
  -7   1  11       26.86       35.05      2.98 o 
  -6   1  11      109.12      111.88      3.62 o 
  -5   1  11      166.21      173.19      4.10 o 
  -4   1  11      177.24      139.53      3.36 o 
  -3   1  11       74.48       91.45      2.57 o 
  -2   1  11      553.19      570.31      7.16 o 
  -1   1  11      362.09      308.96      4.62 o 
   0   1  11     1314.58     1278.65     14.74 o 
   1   1  11        4.10        7.69      1.05 o 
   2   1  11     1786.30     1760.84     17.70 o 
   3   1  11      191.82      141.99      3.61 o 
   4   1  11      779.05      781.40     10.22 o 
   5   1  11      295.25      295.57      5.43 o 
   6   1  11       15.88       22.97      2.85 o 
   7   1  11      355.00      281.30      6.59 o 
   8   1  11       68.09       88.04      5.46 o 
   9   1  11       69.96       68.77      5.52 o 
  10   1  11      161.91      163.53     12.85 o 
 -13   2  11      443.33      465.21     19.91 o 
 -12   2  11      141.64      149.03      8.55 o 
 -11   2  11      585.95      536.72     20.56 o 
 -10   2  11        0.11       -2.86      3.66 o 
  -9   2  11      253.02      238.84      9.23 o 
  -8   2  11        4.00        8.93      2.73 o 
  -7   2  11      316.53      288.87      7.62 o 
  -6   2  11      118.54      121.62      3.81 o 
  -5   2  11      202.62      171.52      5.43 o 
  -4   2  11       26.66       25.24      1.96 o 
  -3   2  11      255.52      260.99      3.98 o 
  -2   2  11      112.41      125.53      2.73 o 
  -1   2  11       22.81       12.40      1.72 o 
   0   2  11       90.37       97.91      2.80 o 
   1   2  11     1535.99     1660.63     19.22 o 
   2   2  11      140.47      178.01      4.04 o 
   3   2  11     1795.46     1583.05     19.31 o 
   4   2  11       73.71       74.01      2.97 o 
   5   2  11       61.47       50.56      2.87 o 
   6   2  11      436.61      475.75     10.66 o 
   7   2  11      343.82      311.31     10.86 o 
   8   2  11       68.02       71.95      4.84 o 
   9   2  11      107.92      112.07      6.03 o 
  10   2  11        0.48        4.94      5.84 o 
 -12   3  11      149.60      152.93     13.67 o 
 -11   3  11      158.68      143.72      8.58 o 
 -10   3  11       73.92       80.30     11.13 o 
  -9   3  11       49.13       46.06      5.01 o 
  -8   3  11     1515.04     1495.46     25.25 o 
  -7   3  11       26.98       66.84      4.79 o 
  -6   3  11      103.12       98.01      3.77 o 
  -5   3  11        1.71       -0.72      1.90 o 
  -4   3  11     1220.20     1110.23     24.26 o 
  -3   3  11      169.07      137.93      5.93 o 
  -2   3  11      963.39      928.73     12.70 o 
  -1   3  11        2.49       30.15      2.06 o 
   0   3  11       33.17       31.62      2.26 o 
   1   3  11      140.96      139.22      5.72 o 
   2   3  11      128.49      135.02      4.33 o 
   3   3  11        4.30       13.92      2.34 o 
   4   3  11        2.72        5.11      2.54 o 
   5   3  11       21.70       34.18      3.35 o 
   6   3  11      997.14      972.45     14.63 o 
   7   3  11        6.08       13.91      3.46 o 
   8   3  11     1104.61     1071.21     17.81 o 
   9   3  11        5.99       16.88      5.57 o 
 -11   4  11      179.42      189.26      9.08 o 
 -10   4  11      111.99       93.52      6.81 o 
  -9   4  11      330.63      325.01     10.57 o 
  -8   4  11      203.71      187.94      8.13 o 
  -7   4  11      681.87      689.42     13.96 o 
  -6   4  11        1.79        6.91      3.03 o 
  -5   4  11      105.73      128.15      6.06 o 
  -4   4  11        0.54        3.95      2.53 o 
  -3   4  11      421.62      409.33      8.30 o 
  -2   4  11       11.29       15.01      2.74 o 
  -1   4  11       30.51       40.48      3.19 o 
   0   4  11       15.48       21.56      2.38 o 
   1   4  11      175.91      172.00      5.36 o 
   2   4  11      175.74      136.07      5.04 o 
   3   4  11      651.66      721.03     11.88 o 
   4   4  11      328.73      316.84      7.77 o 
   5   4  11       43.55       38.92      4.10 o 
   6   4  11        2.19       15.69      4.09 o 
   7   4  11      329.05      344.82     10.51 o 
   8   4  11        3.06        8.19      5.38 o 
  -9   5  11        0.34        4.90      4.81 o 
  -8   5  11      103.16      105.21      7.95 o 
  -7   5  11        4.57        9.67      5.03 o 
  -6   5  11      259.89      248.17     10.79 o 
  -5   5  11        3.89        2.16      4.09 o 
  -4   5  11        0.98       13.13      4.45 o 
  -3   5  11       92.00       75.81      4.92 o 
  -2   5  11      220.99      205.52      7.75 o 
  -1   5  11       84.48       81.92      5.38 o 
   0   5  11      467.96      448.80     10.91 o 
   1   5  11       57.23       62.81      4.87 o 
   2   5  11      331.26      342.81      8.99 o 
   3   5  11       41.43       51.05      5.17 o 
   4   5  11       56.86       65.94      5.33 o 
   5   5  11       10.51       21.44      5.90 o 
   6   5  11      134.16      140.97      9.17 o 
  -6   6  11        5.81       11.85      5.47 o 
  -5   6  11      119.51      111.78      8.41 o 
  -4   6  11        8.35        3.11      5.00 o 
  -3   6  11      225.33      205.06      9.84 o 
  -2   6  11       39.18       48.38      7.26 o 
  -1   6  11      164.38      180.04     10.63 o 
   0   6  11        6.70       13.37      5.90 o 
   1   6  11       49.21       59.01      7.75 o 
   2   6  11       12.17       15.89      5.96 o 
   3   6  11        6.15       14.56      5.36 o 
 -14   0  12      124.82      106.79     14.77 o 
 -12   0  12      170.90      168.44     15.20 o 
 -10   0  12      243.25      234.33     11.14 o 
  -8   0  12      251.87      290.37      8.33 o 
  -6   0  12     2377.46     2461.56     48.68 o 
  -4   0  12      976.19      847.84     21.52 o 
  -2   0  12      455.73      361.61     18.02 o 
   0   0  12      170.68      146.21      4.00 o 
   2   0  12        6.21        3.54      1.33 o 
   4   0  12     1664.07     1532.03     21.82 o 
   6   0  12       94.52      107.15      6.16 o 
   8   0  12       79.88       66.41      9.40 o 
  10   0  12      143.20      156.94     18.19 o 
 -13   1  12      288.84      258.84     13.91 o 
 -12   1  12       92.70       79.57      6.76 o 
 -11   1  12       32.22       50.95      5.51 o 
 -10   1  12       71.82       60.58      5.43 o 
  -9   1  12      149.44      144.36      6.98 o 
  -8   1  12        0.74        0.73      2.18 o 
  -7   1  12      147.93      140.27      4.42 o 
  -6   1  12        5.93        6.75      1.83 o 
  -5   1  12      748.59      720.71     12.17 o 
  -4   1  12      101.62      120.39      3.14 o 
  -3   1  12       26.63       20.37      2.25 o 
  -2   1  12      116.09      111.42      2.86 o 
  -1   1  12      198.70      141.32      2.93 o 
   0   1  12       43.28       60.41      2.22 o 
   1   1  12     2515.13     2419.61     24.42 o 
   2   1  12       10.06       29.56      1.78 o 
   3   1  12     1860.45     1861.77     17.94 o 
   4   1  12       54.68       78.49      3.07 o 
   5   1  12      260.66      231.55      4.84 o 
   6   1  12      733.73      678.39     10.65 o 
   7   1  12       32.05       35.34      3.39 o 
   8   1  12       78.46       66.92      5.07 o 
   9   1  12      104.71      109.80      8.36 o 
  10   1  12       81.40       76.66      8.24 o 
 -13   2  12        1.79        4.71      6.26 o 
 -12   2  12      171.05      191.19      9.50 o 
 -11   2  12       58.46       54.63      8.41 o 
 -10   2  12      262.20      254.91      9.95 o 
  -9   2  12       57.48       71.69      5.91 o 
  -8   2  12      519.89      491.06     12.98 o 
  -7   2  12      177.83      172.05      5.26 o 
  -6   2  12       30.66       52.79      3.09 o 
  -5   2  12        1.21        1.06      1.73 o 
  -4   2  12      171.13      152.38      3.61 o 
  -3   2  12      544.09      530.54      7.68 o 
  -2   2  12      881.69      801.28     10.08 o 
  -1   2  12        0.02        2.36      1.26 o 
   0   2  12      432.01      394.22      6.07 o 
   1   2  12      131.32      132.77      3.27 o 
   2   2  12     2193.62     2139.52     21.40 o 
   3   2  12       47.90       55.35      2.90 o 
   4   2  12     1073.36     1092.49     13.60 o 
   5   2  12       13.83       25.69      2.93 o 
   6   2  12      176.89      189.34      7.21 o 
   7   2  12        8.87       13.03      3.14 o 
   8   2  12       58.90       72.88      5.63 o 
   9   2  12       27.99       30.30      5.71 o 
  10   2  12       10.50        6.85      6.01 o 
 -12   3  12       82.04       73.60      7.33 o 
 -11   3  12       73.85       77.87      7.19 o 
 -10   3  12        0.27        0.38      4.32 o 
  -9   3  12        9.47        3.26      4.38 o 
  -8   3  12        1.63       23.58      3.97 o 
  -7   3  12     1725.83     1720.75     25.44 o 
  -6   3  12      102.20      102.19      4.18 o 
  -5   3  12      486.84      451.77      8.26 o 
  -4   3  12        5.69       12.79      2.11 o 
  -3   3  12      946.66      831.81     11.13 o 
  -2   3  12      143.93      152.53      6.37 o 
  -1   3  12        6.27        9.13      1.71 o 
   0   3  12       24.14       42.33      2.42 o 
   1   3  12       68.60       60.00      2.79 o 
   2   3  12       21.29       31.49      2.53 o 
   3   3  12     1932.45     1928.52     23.34 o 
   4   3  12       19.65       34.56      3.30 o 
   5   3  12      203.76      207.04      6.07 o 
   6   3  12       94.48       84.29      5.06 o 
   7   3  12      899.16      871.45     15.24 o 
   8   3  12       11.35       19.27      5.97 o 
   9   3  12      114.53      147.83     12.95 o 
 -11   4  12       17.70       23.71      9.44 o 
 -10   4  12      297.46      322.26     13.02 o 
  -9   4  12      132.29      127.32      7.07 o 
  -8   4  12      196.49      202.80      8.36 o 
  -7   4  12       26.23       41.57      6.96 o 
  -6   4  12      391.26      386.45     10.79 o 
  -5   4  12      101.55       93.13      5.20 o 
  -4   4  12       56.79       65.73      4.01 o 
  -3   4  12       12.88       28.19      3.46 o 
  -2   4  12      364.29      332.74      7.02 o 
  -1   4  12       56.64       61.72      3.83 o 
   0   4  12      224.51      216.26      5.98 o 
   1   4  12      105.21      104.24      4.96 o 
   2   4  12     1076.90     1108.95     20.56 o 
   3   4  12        8.58       21.77      3.74 o 
   4   4  12      208.69      208.66      7.19 o 
   5   4  12      333.77      304.24      8.60 o 
   6   4  12      281.30      279.12     10.67 o 
   7   4  12        0.75        2.26      4.86 o 
  -9   5  12      234.15      251.28     10.36 o 
  -8   5  12        8.40       10.98      5.94 o 
  -7   5  12      256.19      288.95     10.59 o 
  -6   5  12        3.63        5.44      4.45 o 
  -5   5  12       49.19       66.17      6.05 o 
  -4   5  12       32.71       27.66      4.85 o 
  -3   5  12       49.82       67.73      5.89 o 
  -2   5  12       37.51       56.83      5.75 o 
  -1   5  12      470.02      429.07     12.28 o 
   0   5  12       14.11        9.96      5.27 o 
   1   5  12      394.18      411.58     11.10 o 
   2   5  12       38.53       50.07      5.34 o 
   3   5  12      395.31      409.45     17.02 o 
   4   5  12        4.21       10.58      5.20 o 
   5   5  12      204.45      239.16     10.72 o 
  -5   6  12       14.45       20.23      5.80 o 
  -4   6  12      122.29      114.78      8.24 o 
  -3   6  12       21.46       28.96      5.77 o 
  -2   6  12      158.20      166.68      9.08 o 
  -1   6  12       68.74       75.01      7.22 o 
   0   6  12       52.01       48.00      7.60 o 
   1   6  12       46.17       45.75      9.53 o 
   2   6  12       61.47       66.39      7.37 o 
 -13   0  13       55.84       49.04     11.09 o 
 -11   0  13      157.89      147.28     13.35 o 
  -9   0  13      464.36      476.12     15.73 o 
  -7   0  13      830.22      798.29     16.47 o 
  -5   0  13     2591.36     2557.88     42.21 o 
  -3   0  13      242.59      225.23     14.67 o 
  -1   0  13      641.93      547.31     10.39 o 
   1   0  13       54.62       55.01      3.11 o 
   3   0  13      620.01      591.82     11.16 o 
   5   0  13      865.15      893.59     16.24 o 
   7   0  13      116.68      125.86      7.84 o 
   9   0  13      405.08      440.11     17.99 o 
 -13   1  13        5.70        2.44      6.09 o 
 -12   1  13      328.19      338.64     12.25 o 
 -11   1  13       37.87       36.56      5.21 o 
 -10   1  13       12.62       18.43      4.36 o 
  -9   1  13        0.05       -0.35      3.13 o 
  -8   1  13      228.77      197.11      7.78 o 
  -7   1  13       45.20       47.43      3.10 o 
  -6   1  13      241.62      258.04      5.43 o 
  -5   1  13      145.05      173.62      4.08 o 
  -4   1  13      272.68      219.33      4.29 o 
  -3   1  13      728.71      716.63      9.84 o 
  -2   1  13     1265.72     1233.63     14.05 o 
  -1   1  13      228.08      233.69      4.03 o 
   0   1  13     1393.67     1353.44     15.73 o 
   1   1  13       35.07       39.39      2.50 o 
   2   1  13      711.75      689.97      7.20 o 
   3   1  13        6.88        4.81      1.42 o 
   4   1  13      886.48      874.75     10.48 o 
   5   1  13       87.57       88.65      3.78 o 
   6   1  13        4.75       20.22      3.33 o 
   7   1  13        4.73       -0.48      3.38 o 
   8   1  13        1.13        4.74      4.73 o 
   9   1  13      252.28      253.79     11.70 o 
  10   1  13       92.08      114.86     15.29 o 
 -13   2  13       15.07       12.44      6.72 o 
 -12   2  13       55.07       50.07      6.22 o 
 -11   2  13      265.60      264.47     11.42 o 
 -10   2  13        2.57        8.14      4.16 o 
  -9   2  13       30.67       43.54      8.63 o 
  -8   2  13        0.44        1.14      3.44 o 
  -7   2  13      442.61      448.08     11.80 o 
  -6   2  13       43.81       55.89      3.42 o 
  -5   2  13       62.50       67.13      3.03 o 
  -4   2  13        6.94        6.89      1.79 o 
  -3   2  13      551.50      551.83      7.76 o 
  -2   2  13       21.57       24.80      2.35 o 
  -1   2  13      804.20      782.59     10.02 o 
   0   2  13      514.48      490.07      6.59 o 
   1   2  13     1864.35     1816.93     19.35 o 
   2   2  13      187.02      167.36      4.03 o 
   3   2  13     2134.77     1993.92     20.53 o 
   4   2  13      305.04      315.19      6.10 o 
   5   2  13        2.58        7.84      2.57 o 
   6   2  13       11.28        6.69      3.01 o 
   7   2  13       13.65       17.94      3.85 o 
   8   2  13       51.49       66.90      7.28 o 
   9   2  13       37.81       36.70      6.65 o 
 -12   3  13       15.79        7.00      5.10 o 
 -11   3  13        0.07       -0.96      4.56 o 
 -10   3  13      221.49      206.83      9.70 o 
  -9   3  13       17.51       12.35      6.56 o 
  -8   3  13       21.02       23.30      4.94 o 
  -7   3  13        3.70       22.92      3.86 o 
  -6   3  13     1790.53     1752.08     25.45 o 
  -5   3  13      187.77      211.38      6.64 o 
  -4   3  13      915.25      872.49     14.31 o 
  -3   3  13      200.49      176.40      5.43 o 
  -2   3  13      198.77      190.19      4.86 o 
  -1   3  13       11.32       20.32      1.90 o 
   0   3  13       24.04       14.61      2.05 o 
   1   3  13       87.35       90.52      3.44 o 
   2   3  13     1021.67     1024.82     12.94 o 
   3   3  13       32.13       56.42      4.27 o 
   4   3  13      748.72      696.27     12.23 o 
   5   3  13       21.81       40.53      4.37 o 
   6   3  13       89.04      101.72      6.85 o 
   7   3  13       79.59       88.33      6.63 o 
   8   3  13      194.18      194.03     10.81 o 
 -10   4  13      119.84       96.53      6.82 o 
  -9   4  13      127.46      135.85      7.28 o 
  -8   4  13       27.01       23.42      4.45 o 
  -7   4  13      834.46      772.69     16.59 o 
  -6   4  13       21.49       30.09      4.48 o 
  -5   4  13      129.80      140.77      6.97 o 
  -4   4  13        6.64       12.74      4.03 o 
  -3   4  13      139.66      135.70      5.73 o 
  -2   4  13       44.68       48.27      3.67 o 
  -1   4  13      760.63      744.38     12.68 o 
   0   4  13      326.49      334.71      8.02 o 
   1   4  13      522.71      538.14     11.66 o 
   2   4  13      113.14      118.68      5.95 o 
   3   4  13      439.78      457.46     12.43 o 
   4   4  13       33.96       51.03      6.71 o 
   5   4  13      123.86      130.10      7.75 o 
   6   4  13        8.83       13.09      5.13 o 
   7   4  13      156.30      173.17      9.17 o 
  -8   5  13      365.50      368.05     13.46 o 
  -7   5  13        6.29       15.47      4.85 o 
  -6   5  13      161.56      180.97      8.72 o 
  -5   5  13        4.64        0.27      4.03 o 
  -4   5  13       33.32       45.53      5.48 o 
  -3   5  13        6.69        3.95      5.18 o 
  -2   5  13      388.44      360.22     11.18 o 
  -1   5  13       20.55       10.48      4.61 o 
   0   5  13      250.94      253.10      9.76 o 
   1   5  13        3.62        8.29      4.26 o 
   2   5  13      449.17      434.35     11.61 o 
   3   5  13       41.17       41.88      6.08 o 
   4   5  13      289.67      301.62     11.38 o 
   5   5  13       13.45       20.76      6.03 o 
  -4   6  13        8.16       16.62      5.49 o 
  -3   6  13       37.80       40.52      8.20 o 
  -2   6  13       29.59       43.05      6.36 o 
  -1   6  13       61.26       76.30      8.60 o 
   0   6  13        2.61       -5.25      5.25 o 
 -12   0  14       92.46       92.99     11.98 o 
 -10   0  14        2.28        6.77      6.32 o 
  -8   0  14     1347.57     1372.03     32.56 o 
  -6   0  14      313.45      293.27      7.88 o 
  -4   0  14     3874.23     3641.18    110.48 o 
  -2   0  14      224.30      225.47     15.17 o 
   0   0  14       19.39       11.96      2.22 o 
   2   0  14       35.96       43.91      4.01 o 
   4   0  14      840.18      801.87     12.96 o 
   6   0  14      199.12      188.31      8.27 o 
   8   0  14      132.33      131.65     10.21 o 
 -13   1  14      253.29      253.75     10.89 o 
 -12   1  14       38.19       29.73      5.67 o 
 -11   1  14      190.63      199.62      9.03 o 
 -10   1  14        2.42       -1.68      5.92 o 
  -9   1  14      171.73      168.12      7.52 o 
  -8   1  14      401.53      374.81     10.61 o 
  -7   1  14      173.75      173.92      6.14 o 
  -6   1  14      182.94      178.64      4.51 o 
  -5   1  14      670.76      670.54     10.90 o 
  -4   1  14      294.80      294.55      5.17 o 
  -3   1  14     1341.22     1225.36     13.05 o 
  -2   1  14      367.30      361.67      5.24 o 
  -1   1  14     1611.37     1622.24     18.29 o 
   0   1  14       12.84       15.60      1.74 o 
   1   1  14       84.88       61.02      3.36 o 
   2   1  14       41.61       47.43      1.94 o 
   3   1  14      433.72      440.41      6.30 o 
   4   1  14      266.92      286.27      5.56 o 
   5   1  14      462.99      438.24     11.71 o 
   6   1  14       16.91       13.35      3.44 o 
   7   1  14        5.82       12.55      3.92 o 
   8   1  14      205.69      201.12     10.04 o 
   9   1  14      207.03      213.79     24.61 o 
 -13   2  14       13.08        0.75      6.00 o 
 -12   2  14      392.50      358.85     12.66 o 
 -11   2  14       11.18       11.85      4.93 o 
 -10   2  14      253.34      240.04      9.91 o 
  -9   2  14       95.46      100.63      7.87 o 
  -8   2  14      114.96      106.03      6.36 o 
  -7   2  14        0.04        1.10      2.74 o 
  -6   2  14     1787.03     1821.04     28.57 o 
  -5   2  14      410.48      401.12      8.25 o 
  -4   2  14      854.74      850.72     11.90 o 
  -3   2  14        0.95        1.85      1.78 o 
  -2   2  14      463.65      388.06      6.71 o 
  -1   2  14       89.17       96.17      3.35 o 
   0   2  14      953.44      875.56     11.06 o 
   1   2  14        4.90        9.64      1.74 o 
   2   2  14      523.32      475.09      7.54 o 
   3   2  14     1119.48     1096.13     13.41 o 
   4   2  14      463.98      495.81      9.45 o 
   5   2  14        3.37       10.88      3.32 o 
   6   2  14        2.82       11.45      3.95 o 
   7   2  14        1.97        0.66      3.79 o 
   8   2  14       54.37       69.00      9.47 o 
   9   2  14        5.29        4.44      5.45 o 
 -12   3  14        0.19       -0.72      4.87 o 
 -11   3  14      183.65      198.76     10.17 o 
 -10   3  14       23.54       23.91      5.56 o 
  -9   3  14      191.55      207.86      9.41 o 
  -8   3  14       47.62       44.41      6.96 o 
  -7   3  14     1103.10      992.73     21.93 o 
  -6   3  14      244.47      245.49      7.65 o 
  -5   3  14     1060.92      997.98     17.75 o 
  -4   3  14        1.34        5.61      2.38 o 
  -3   3  14      277.11      227.11      5.99 o 
  -2   3  14        0.18       20.34      2.53 o 
  -1   3  14      347.53      313.63      7.25 o 
   0   3  14       97.27       77.86      3.42 o 
   1   3  14      146.46      129.66      4.70 o 
   2   3  14       11.03       15.17      3.36 o 
   3   3  14       65.48       67.00      4.54 o 
   4   3  14      105.05      101.11      6.15 o 
   5   3  14      158.96      177.87     10.41 o 
   6   3  14       27.52       33.16      5.22 o 
   7   3  14      362.96      347.18     11.39 o 
   8   3  14        8.05       21.66      6.45 o 
 -10   4  14      130.65      140.96      9.45 o 
  -9   4  14       58.43       51.92      5.83 o 
  -8   4  14      151.41      159.28      7.59 o 
  -7   4  14       16.96       14.42      4.01 o 
  -6   4  14      675.35      652.71     14.57 o 
  -5   4  14      167.35      146.55      8.46 o 
  -4   4  14      208.56      202.96      8.08 o 
  -3   4  14       97.77       89.29      5.52 o 
  -2   4  14      553.43      522.37     17.26 o 
  -1   4  14       51.98       62.55      4.53 o 
   0   4  14       28.33       35.24      3.94 o 
   1   4  14        7.26       12.76      3.99 o 
   2   4  14      137.53      138.45      7.07 o 
   3   4  14       93.66       81.40      6.20 o 
   4   4  14      416.68      370.27     12.20 o 
   5   4  14        4.23        4.44      6.08 o 
   6   4  14       41.37       54.72      6.48 o 
  -8   5  14        8.50       16.16      6.61 o 
  -7   5  14      152.23      180.90      8.64 o 
  -6   5  14        8.18        7.37      4.35 o 
  -5   5  14      103.26      112.20      7.58 o 
  -4   5  14       16.59        9.15      4.97 o 
  -3   5  14       74.29       78.47      6.25 o 
  -2   5  14      108.01      113.52      7.26 o 
  -1   5  14      236.86      198.49      8.70 o 
   0   5  14       24.08       19.42      4.80 o 
   1   5  14      163.03      170.22      7.55 o 
   2   5  14       52.60       72.91      7.09 o 
   3   5  14      276.51      291.22     12.17 o 
   4   5  14       36.82       33.87      6.02 o 
 -13   0  15      228.41      241.73     18.35 o 
 -11   0  15      152.40      138.16      9.47 o 
  -9   0  15       66.76      105.37      7.86 o 
  -7   0  15      451.26      431.02     13.71 o 
  -5   0  15     1881.50     1902.16     32.22 o 
  -3   0  15     1628.44     1497.04     52.78 o 
  -1   0  15       83.53       66.61      2.93 o 
   1   0  15       50.61       63.63      4.25 o 
   3   0  15      734.26      656.99     12.02 o 
   5   0  15     1063.76     1119.23     23.18 o 
   7   0  15      612.58      583.10     19.35 o 
   9   0  15      295.55      291.91     14.90 o 
 -13   1  15        5.25       11.84      5.11 o 
 -12   1  15      112.44      117.44      7.82 o 
 -11   1  15       27.32       24.15      4.88 o 
 -10   1  15       97.23      106.84      6.71 o 
  -9   1  15       13.87       16.07      4.07 o 
  -8   1  15       60.06       64.09      4.97 o 
  -7   1  15       88.81       78.21      4.45 o 
  -6   1  15      420.93      435.98     11.43 o 
  -5   1  15     1200.18     1218.28     17.16 o 
  -4   1  15     2396.56     2398.19     28.22 o 
  -3   1  15      269.28      271.80      5.33 o 
  -2   1  15      182.03      164.03      3.27 o 
  -1   1  15       51.70       60.30      2.27 o 
   0   1  15      267.05      243.97      4.70 o 
   1   1  15      138.65      140.50      5.27 o 
   2   1  15      410.98      376.48      6.97 o 
   3   1  15        0.35        8.24      1.66 o 
   4   1  15     1125.97     1133.12     13.83 o 
   5   1  15      111.25      110.13      6.65 o 
   6   1  15      204.25      182.54      7.46 o 
   7   1  15       71.33       73.85      6.92 o 
   8   1  15       42.38       48.14      6.61 o 
   9   1  15        8.72       12.93      6.43 o 
 -12   2  15       35.62       36.42      7.36 o 
 -11   2  15      292.03      312.21     11.64 o 
 -10   2  15       99.74      106.09      7.84 o 
  -9   2  15      123.04      128.71      7.23 o 
  -8   2  15       16.07       10.30      3.85 o 
  -7   2  15       49.41       48.03      4.70 o 
  -6   2  15      620.48      591.81     13.99 o 
  -5   2  15     1106.54     1069.04     24.18 o 
  -4   2  15       50.81       47.92      2.96 o 
  -3   2  15      326.73      357.51      6.38 o 
  -2   2  15      198.22      190.26      4.56 o 
  -1   2  15      664.07      623.05     11.37 o 
   0   2  15       63.94       86.98      4.38 o 
   1   2  15      132.13      140.51      3.95 o 
   2   2  15      248.62      233.62      4.95 o 
   3   2  15       83.22       79.00      3.40 o 
   4   2  15       20.32       30.00      4.14 o 
   5   2  15     1066.06      984.77     19.07 o 
   6   2  15        0.73        9.55      4.02 o 
   7   2  15       27.46       37.29      5.11 o 
   8   2  15       10.28       11.91      5.58 o 
 -11   3  15        3.93        8.15      5.14 o 
 -10   3  15      192.71      191.76     17.01 o 
  -9   3  15       14.63       23.45      6.08 o 
  -8   3  15      161.67      162.22     10.76 o 
  -7   3  15       90.40      105.82      6.87 o 
  -6   3  15     2009.00     1952.39     36.55 o 
  -5   3  15       41.88       69.58      6.77 o 
  -4   3  15      156.93      142.75      6.90 o 
  -3   3  15        0.54       26.85      4.69 o 
  -2   3  15       55.73       70.72      3.62 o 
  -1   3  15        3.67        3.94      2.44 o 
   0   3  15        1.32       -2.50      2.50 o 
   1   3  15       24.20       20.16      2.90 o 
   2   3  15        1.61        1.36      2.56 o 
   3   3  15       90.77       87.64      5.60 o 
   4   3  15      482.34      456.43     12.10 o 
   5   3  15       99.24       99.69      6.58 o 
   6   3  15      452.09      450.98     12.75 o 
   7   3  15       12.65       17.86      5.18 o 
 -10   4  15       46.18       49.28      6.82 o 
  -9   4  15      114.02       95.10      7.88 o 
  -8   4  15        0.09        0.59      3.81 o 
  -7   4  15      147.75      163.92      7.44 o 
  -6   4  15        4.77        7.04      3.57 o 
  -5   4  15      440.74      453.19     13.04 o 
  -4   4  15      230.12      241.44      9.40 o 
  -3   4  15      106.27       94.88      5.59 o 
  -2   4  15        0.07        2.74      3.37 o 
  -1   4  15        1.27       10.81      4.02 o 
   0   4  15       53.28       44.61      4.22 o 
   1   4  15       15.32       20.06      4.26 o 
   2   4  15        4.35       18.94      4.85 o 
   3   4  15      277.77      274.33      9.82 o 
   4   4  15        5.31       10.08      6.30 o 
   5   4  15      190.04      189.06      9.04 o 
   6   4  15        0.77        7.70      4.83 o 
  -7   5  15       51.40       56.77      6.05 o 
  -6   5  15       52.55       57.27      5.75 o 
  -5   5  15       35.28       33.52      5.11 o 
  -4   5  15       38.25       50.42      6.46 o 
  -3   5  15       63.95       63.30      5.81 o 
  -2   5  15       31.49       35.70      5.06 o 
  -1   5  15       45.33       38.97      5.70 o 
   0   5  15      127.58      134.74      7.62 o 
   1   5  15       68.46       65.81      5.73 o 
   2   5  15      147.67      157.07      8.40 o 
   3   5  15       23.76       18.49      5.41 o 
 -12   0  16        0.83       -3.25      6.54 o 
 -10   0  16      252.01      282.04     15.46 o 
  -8   0  16      530.75      593.48     17.69 o 
  -6   0  16      477.11      433.63     10.08 o 
  -4   0  16     3433.96     3533.23    109.56 o 
  -2   0  16      294.26      309.50     18.67 o 
   0   0  16      304.10      287.45      7.82 o 
   2   0  16       15.14       22.01      4.89 o 
   4   0  16     1616.69     1558.04     25.08 o 
   6   0  16      830.58      814.39     22.22 o 
   8   0  16      135.44      143.38     10.74 o 
 -13   1  16      188.68      207.35     20.06 o 
 -12   1  16       67.27       62.92      6.64 o 
 -11   1  16      130.81      129.99      7.63 o 
 -10   1  16        5.44        4.59      3.92 o 
  -9   1  16      131.19      135.60      6.91 o 
  -8   1  16        3.85        5.13      3.31 o 
  -7   1  16       53.91       57.61      5.15 o 
  -6   1  16      267.62      254.07      7.20 o 
  -5   1  16     1421.89     1430.55     18.06 o 
  -4   1  16      287.18      265.89      4.87 o 
  -3   1  16     1192.47     1078.63     13.77 o 
  -2   1  16       19.99       17.43      1.68 o 
  -1   1  16      337.80      345.05      5.55 o 
   0   1  16       16.61       16.38      1.95 o 
   1   1  16      982.18      891.37     18.46 o 
   2   1  16      420.78      414.49      8.97 o 
   3   1  16      539.79      572.28      7.74 o 
   4   1  16        0.31        7.47      2.17 o 
   5   1  16      561.29      529.75     10.75 o 
   6   1  16        9.45        2.93      3.27 o 
   7   1  16      106.29      114.64      7.84 o 
   8   1  16       25.15       30.10      5.97 o 
 -12   2  16      159.97      145.58      8.86 o 
 -11   2  16       56.47       56.54      8.47 o 
 -10   2  16      172.96      191.16      8.97 o 
  -9   2  16      229.82      220.66      9.01 o 
  -8   2  16      141.05      145.76      7.16 o 
  -7   2  16        1.13       -1.86      3.07 o 
  -6   2  16      224.10      227.91      9.02 o 
  -5   2  16      337.97      300.96      9.06 o 
  -4   2  16      340.04      320.17      7.76 o 
  -3   2  16      620.56      628.43     10.44 o 
  -2   2  16      405.45      352.51      7.09 o 
  -1   2  16       32.95       33.03      3.66 o 
   0   2  16      782.80      757.22     18.25 o 
   1   2  16        0.90        5.36      3.48 o 
   2   2  16      492.67      459.78      8.84 o 
   3   2  16       21.73       24.95      2.67 o 
   4   2  16      419.17      466.16     11.57 o 
   5   2  16        1.05        5.03      3.68 o 
   6   2  16      268.57      287.11      9.73 o 
   7   2  16        1.97       -3.71      3.71 o 
 -11   3  16      343.79      330.42     12.75 o 
 -10   3  16       45.64       35.20      5.73 o 
  -9   3  16      120.40      123.10      7.78 o 
  -8   3  16        6.23        6.60      4.26 o 
  -7   3  16       51.62       50.98      5.63 o 
  -6   3  16       19.06       30.91      4.75 o 
  -5   3  16      790.32      799.61     18.45 o 
  -4   3  16       22.00       14.59      4.12 o 
  -3   3  16       59.85       48.68      7.87 o 
  -2   3  16       58.29       61.87      4.42 o 
  -1   3  16        1.78        2.73      1.89 o 
   0   3  16       42.62       62.18      4.17 o 
   1   3  16        2.45        3.28      2.53 o 
   2   3  16       42.98       52.03      3.72 o 
   3   3  16      336.30      324.76      9.75 o 
   4   3  16       23.62       22.94      7.47 o 
   5   3  16     1353.77     1332.44     24.90 o 
   6   3  16        2.30       15.46      4.89 o 
   7   3  16      134.76      146.92      8.29 o 
  -9   4  16       70.53       65.46      7.23 o 
  -8   4  16       49.74       54.62      6.72 o 
  -7   4  16      109.31      110.89      6.11 o 
  -6   4  16      140.96      162.43      7.05 o 
  -5   4  16        6.05       20.30      4.13 o 
  -4   4  16        1.78        4.26      3.26 o 
  -3   4  16       92.69       70.80      5.05 o 
  -2   4  16        4.28        9.29      3.49 o 
  -1   4  16        9.35        9.11      3.32 o 
   0   4  16      140.21      151.09      6.97 o 
   1   4  16        6.91        4.19      3.65 o 
   2   4  16      287.74      282.92      9.69 o 
   3   4  16        5.04       11.58      4.44 o 
   4   4  16      127.12      130.81      7.61 o 
   5   4  16        4.25        7.06      4.77 o 
  -7   5  16        3.56       13.61      4.60 o 
  -6   5  16       31.26       26.65      5.04 o 
  -5   5  16        0.78       -1.60      5.38 o 
  -4   5  16       40.58       49.55      6.55 o 
  -3   5  16       93.36      114.34      6.90 o 
  -2   5  16        1.28        6.26      4.25 o 
  -1   5  16       83.08       79.20      6.38 o 
   0   5  16        3.28        6.85      4.59 o 
   1   5  16      111.08      124.85      6.88 o 
   2   5  16       50.15       50.85      6.10 o 
 -11   0  17       26.59       22.16      6.24 o 
  -9   0  17      986.37      938.03     36.51 o 
  -7   0  17      110.04       88.19      6.44 o 
  -5   0  17     2445.73     2404.87     40.06 o 
  -3   0  17     2728.66     2796.37     90.22 o 
  -1   0  17        3.23       -3.09      3.41 o 
   1   0  17      212.55      215.64      9.63 o 
   3   0  17      237.39      223.59     16.12 o 
   5   0  17      784.94      799.43     18.26 o 
   7   0  17      359.98      312.66     13.85 o 
 -12   1  17      102.75      105.06      7.63 o 
 -11   1  17       22.95       21.48      5.47 o 
 -10   1  17      466.50      448.30     13.01 o 
  -9   1  17       16.06       19.33      4.23 o 
  -8   1  17      117.03      119.01      6.13 o 
  -7   1  17        3.98        2.59      2.72 o 
  -6   1  17       46.82       47.35      4.84 o 
  -5   1  17      974.72     1008.57     13.88 o 
  -4   1  17     1744.62     1741.05     21.18 o 
  -3   1  17      425.55      445.68      6.85 o 
  -2   1  17     1597.96     1553.25     19.29 o 
  -1   1  17       68.37       59.73      3.42 o 
   0   1  17     1270.20     1237.57     24.24 o 
   1   1  17       52.56       60.65      4.40 o 
   2   1  17       37.83       39.47      4.16 o 
   3   1  17      101.24       85.85      4.40 o 
   4   1  17      126.06      148.68      5.74 o 
   5   1  17        8.80        6.05      3.07 o 
   6   1  17      309.41      283.84      8.65 o 
   7   1  17       26.51       32.61      4.84 o 
 -12   2  17       29.57       30.63      5.90 o 
 -11   2  17      197.94      189.08      9.48 o 
 -10   2  17      167.70      174.26      8.49 o 
  -9   2  17       16.38       22.05      5.13 o 
  -8   2  17        0.43       -2.21      3.22 o 
  -7   2  17        2.00        8.06      5.32 o 
  -6   2  17       67.28       66.26      4.86 o 
  -5   2  17      416.75      407.99     10.74 o 
  -4   2  17        6.96        0.81      4.37 o 
  -3   2  17      828.00      822.06     17.16 o 
  -2   2  17      259.23      264.18      8.49 o 
  -1   2  17      893.10      852.89     18.01 o 
   0   2  17       74.00       61.99      6.08 o 
   1   2  17      578.82      584.65     14.59 o 
   2   2  17       59.04       53.78      4.24 o 
   3   2  17      147.49      152.94      3.94 o 
   4   2  17      160.69      149.58      6.75 o 
   5   2  17      212.03      216.81      8.31 o 
   6   2  17        3.85        1.57      4.06 o 
   7   2  17       96.29       89.75     10.28 o 
 -11   3  17        2.53        9.99      5.72 o 
 -10   3  17       49.04       72.72      7.01 o 
  -9   3  17        2.24        0.98      4.23 o 
  -8   3  17      154.70      161.73      8.36 o 
  -7   3  17        6.48        9.66      4.30 o 
  -6   3  17       70.57       82.63      6.28 o 
  -5   3  17       14.56       27.06      6.61 o 
  -4   3  17      151.56      145.57      8.56 o 
  -3   3  17       94.68       69.99      5.70 o 
  -2   3  17      190.40      214.64      7.39 o 
  -1   3  17       66.35       65.81     10.24 o 
   0   3  17       56.91       69.06      4.61 o 
   1   3  17       22.76       30.73      3.08 o 
   2   3  17      281.88      272.07      6.94 o 
   3   3  17       29.91       47.62      5.57 o 
   4   3  17      274.82      262.70      9.58 o 
   5   3  17       10.15       10.83      4.59 o 
   6   3  17      700.43      698.42     24.81 o 
  -9   4  17       14.34       28.22      5.97 o 
  -8   4  17       22.91        9.08      5.78 o 
  -7   4  17        7.55       24.08      5.47 o 
  -6   4  17       31.52       30.07      3.99 o 
  -5   4  17        1.58       -0.01      3.21 o 
  -4   4  17        0.07        2.89      3.14 o 
  -3   4  17      159.67      137.79      6.54 o 
  -2   4  17       58.36       62.86      4.78 o 
  -1   4  17      276.72      305.93      8.73 o 
   0   4  17      102.99       91.15      9.29 o 
   1   4  17      204.74      204.41      8.18 o 
   2   4  17        1.59        5.74      4.00 o 
   3   4  17      163.26      162.35      8.00 o 
   4   4  17        0.71       -3.25      4.45 o 
  -6   5  17        3.73        1.64      4.04 o 
  -5   5  17       13.42       16.70      4.63 o 
  -4   5  17      163.32      167.25      8.10 o 
  -3   5  17       78.63       68.79      6.03 o 
  -2   5  17      197.64      194.90      8.50 o 
  -1   5  17        6.19        2.61      4.29 o 
   0   5  17      143.61      149.58      7.16 o 
   1   5  17        9.76        6.92      5.91 o 
 -12   0  18      174.45      184.75     15.18 o 
 -10   0  18      793.56      741.64     22.38 o 
  -8   0  18      467.97      457.16     15.25 o 
  -6   0  18      951.24      936.12     23.09 o 
  -4   0  18     3299.38     3353.28    106.51 o 
  -2   0  18        8.26        5.22      2.20 o 
   0   0  18        7.39       14.83      8.50 o 
   2   0  18       37.92       58.59     11.15 o 
   4   0  18      169.41      180.24      6.64 o 
   6   0  18      521.43      577.13     15.33 o 
 -12   1  18        1.18       -0.65      4.57 o 
 -11   1  18      146.55      138.75      8.00 o 
 -10   1  18        4.67        7.40      4.14 o 
  -9   1  18      615.85      576.56     14.58 o 
  -8   1  18        7.65        5.31      3.19 o 
  -7   1  18       89.94       85.82      4.76 o 
  -6   1  18        5.96        3.07      2.56 o 
  -5   1  18      880.89      855.52     13.06 o 
  -4   1  18       10.45       13.73      2.66 o 
  -3   1  18     2066.22     2000.66     24.81 o 
  -2   1  18      366.55      363.51      6.30 o 
  -1   1  18      337.22      343.91      8.42 o 
   0   1  18       26.91       37.57      3.73 o 
   1   1  18      122.00      123.35      6.66 o 
   2   1  18      227.80      211.55      7.62 o 
   3   1  18       16.66       16.41      4.06 o 
   4   1  18        0.23        0.96      2.14 o 
   5   1  18      264.89      269.22      7.36 o 
   6   1  18       44.90       49.05      4.45 o 
   7   1  18      253.27      255.06      9.11 o 
 -11   2  18       47.27       58.43      6.39 o 
 -10   2  18       71.98       58.59      6.46 o 
  -9   2  18       19.90       20.31      4.52 o 
  -8   2  18      110.03      115.91      7.52 o 
  -7   2  18       18.66       18.57      3.88 o 
  -6   2  18       12.10       16.25      3.59 o 
  -5   2  18       20.11       23.18      4.89 o 
  -4   2  18      940.08      904.74     18.64 o 
  -3   2  18      679.07      656.40     12.53 o 
  -2   2  18     2015.68     1871.34     33.79 o 
  -1   2  18       44.01       54.14      4.77 o 
   0   2  18      282.72      272.15     10.03 o 
   1   2  18        0.02        3.18      3.64 o 
   2   2  18        4.95        0.57      3.83 o 
   3   2  18      114.85      120.70      4.63 o 
   4   2  18       64.76       89.66      4.40 o 
   5   2  18       52.93       46.85      4.19 o 
   6   2  18      352.60      340.95     10.77 o 
 -10   3  18        0.23        6.77      4.77 o 
  -9   3  18       25.54       26.35      5.31 o 
  -8   3  18       18.41       27.89      5.24 o 
  -7   3  18      511.04      511.90     14.34 o 
  -6   3  18        2.55       -0.75      6.38 o 
  -5   3  18       73.34       66.36     10.71 o 
  -4   3  18      146.20      156.47      7.68 o 
  -3   3  18      313.18      284.55     11.66 o 
  -2   3  18       24.72       28.53      4.22 o 
  -1   3  18      251.08      258.18     10.57 o 
   0   3  18       37.10       47.69      5.81 o 
   1   3  18       55.99       55.86      3.87 o 
   2   3  18        5.63       15.80      3.62 o 
   3   3  18      494.22      463.35     11.80 o 
   4   3  18       94.54       78.12      7.87 o 
   5   3  18      119.67      136.24      8.05 o 
  -8   4  18        1.07        0.63      4.81 o 
  -7   4  18       26.63       27.58      5.69 o 
  -6   4  18        1.32        6.34      4.57 o 
  -5   4  18       34.93       48.46      6.07 o 
  -4   4  18      282.39      283.36     15.96 o 
  -3   4  18      110.34       96.68      7.51 o 
  -2   4  18      737.25      720.82     16.97 o 
  -1   4  18       63.97       60.12      4.86 o 
   0   4  18       56.45       69.74      5.19 o 
   1   4  18       67.27       71.14      5.83 o 
   2   4  18      157.83      152.57      7.55 o 
   3   4  18       17.36       18.97      4.90 o 
  -4   5  18       13.18       12.73      4.39 o 
  -3   5  18      221.49      245.55     11.28 o 
  -2   5  18        0.79       -1.75      4.10 o 
  -1   5  18      119.56      110.49      9.52 o 
 -11   0  19      330.43      337.25     17.47 o 
  -9   0  19     1527.14     1491.93     36.49 o 
  -7   0  19      473.16      453.91     27.25 o 
  -5   0  19      117.84      133.69     15.58 o 
  -3   0  19       21.48       21.00      8.58 o 
  -1   0  19        1.40        2.22      8.49 o 
   1   0  19      138.96      142.61     11.49 o 
   3   0  19       16.38        9.43      6.69 o 
   5   0  19      930.91      971.97     24.04 o 
 -11   1  19        6.55        8.73      4.57 o 
 -10   1  19      306.95      278.45     10.15 o 
  -9   1  19       69.45       59.52      5.45 o 
  -8   1  19      211.78      202.38      7.19 o 
  -7   1  19       20.98       25.23      3.90 o 
  -6   1  19       82.88       87.71      4.28 o 
  -5   1  19      195.16      173.90      7.87 o 
  -4   1  19      655.53      662.96     15.77 o 
  -3   1  19       10.25        1.51      4.23 o 
  -2   1  19      112.24       96.15      4.52 o 
  -1   1  19       41.26       53.93      3.94 o 
   0   1  19        9.48       18.24      3.42 o 
   1   1  19      211.16      187.57      7.07 o 
   2   1  19       46.38       49.51      4.66 o 
   3   1  19       22.71       14.41      4.49 o 
   4   1  19       82.37       82.47      6.89 o 
   5   1  19      100.79       90.48      7.34 o 
   6   1  19      294.77      271.27      9.00 o 
 -11   2  19       94.12      113.05      7.73 o 
 -10   2  19        0.02       -1.40      4.14 o 
  -9   2  19      179.19      185.34      8.46 o 
  -8   2  19      174.37      163.17      7.60 o 
  -7   2  19      222.58      232.67      8.39 o 
  -6   2  19       14.35       11.89      6.61 o 
  -5   2  19        9.56       10.25      3.27 o 
  -4   2  19      288.01      248.93      8.30 o 
  -3   2  19      866.62      850.18     15.27 o 
  -2   2  19      216.35      213.58      9.68 o 
  -1   2  19      429.85      411.98     11.33 o 
   0   2  19       90.77      113.61      6.48 o 
   1   2  19        7.47       13.50      4.14 o 
   2   2  19       62.80       53.16      6.72 o 
   3   2  19      173.69      168.45      8.75 o 
   4   2  19      107.38      114.46      5.96 o 
   5   2  19        7.53        6.61      3.20 o 
 -10   3  19      104.45      106.40      9.32 o 
  -9   3  19        0.31        2.79      4.43 o 
  -8   3  19      318.61      321.05     11.42 o 
  -7   3  19      209.18      188.53     10.96 o 
  -6   3  19      113.18      123.69      7.24 o 
  -5   3  19       19.97       29.34      5.77 o 
  -4   3  19       85.05       75.33      8.15 o 
  -3   3  19       30.43       31.36      4.85 o 
  -2   3  19      521.61      510.34     11.95 o 
  -1   3  19        9.09       13.25      4.34 o 
   0   3  19        7.58       14.14      4.60 o 
   1   3  19        0.35       10.67      4.56 o 
   2   3  19      193.40      200.14      7.05 o 
   3   3  19       81.31       71.34      6.08 o 
   4   3  19      257.66      244.60      8.90 o 
  -8   4  19        2.41        6.33      5.16 o 
  -7   4  19       97.23       86.00      7.58 o 
  -6   4  19        5.91        7.05      5.07 o 
  -5   4  19      106.11       90.89      7.44 o 
  -4   4  19       28.69       25.45      5.72 o 
  -3   4  19      356.55      333.07     12.30 o 
  -2   4  19        0.00        2.14      4.81 o 
  -1   4  19      211.26      234.83      9.15 o 
   0   4  19      107.28       92.10      6.26 o 
   1   4  19      125.21      125.48      6.61 o 
   2   4  19        3.82       10.07      4.18 o 
 -10   0  20      423.97      472.32     29.71 o 
  -8   0  20      587.50      594.04     17.98 o 
  -6   0  20       58.86       77.60      5.20 o 
  -4   0  20       44.32       26.29      9.54 o 
  -2   0  20       15.21       21.18      3.75 o 
   0   0  20      239.88      232.79     10.24 o 
   2   0  20      139.22      152.63      9.56 o 
   4   0  20      289.45      294.19     13.97 o 
   6   0  20      538.73      521.63     37.70 o 
 -11   1  20      282.13      321.95     11.42 o 
 -10   1  20       13.16       17.51      4.37 o 
  -9   1  20      217.72      217.40      9.17 o 
  -8   1  20      213.71      203.32     11.75 o 
  -7   1  20       16.41       13.23      3.02 o 
  -6   1  20      127.17      128.49      5.04 o 
  -5   1  20        5.61        5.42      2.17 o 
  -4   1  20        9.47        6.94      3.38 o 
  -3   1  20      109.00      108.16      4.42 o 
  -2   1  20       19.96       16.74      4.25 o 
  -1   1  20      381.49      348.91     10.08 o 
   0   1  20       43.26       38.35      4.02 o 
   1   1  20      212.18      203.80      7.55 o 
   2   1  20       28.21       31.73      6.20 o 
   3   1  20       43.73       62.33      6.00 o 
   4   1  20       67.65       51.15      6.21 o 
   5   1  20      163.59      163.94      9.29 o 
 -10   2  20       94.31       84.89      6.72 o 
  -9   2  20       12.92       17.20      4.45 o 
  -8   2  20      106.78      118.03      6.56 o 
  -7   2  20       57.96       61.28      4.99 o 
  -6   2  20       54.71       61.87      4.77 o 
  -5   2  20      198.81      182.26      7.12 o 
  -4   2  20       81.89       76.78      4.96 o 
  -3   2  20        3.74        1.25      2.76 o 
  -2   2  20      584.75      533.36     13.18 o 
  -1   2  20      159.62      148.62      7.22 o 
   0   2  20      200.79      187.23     17.43 o 
   1   2  20       22.06       20.47      4.66 o 
   2   2  20      159.13      150.58     13.26 o 
   3   2  20       67.73       69.16      6.74 o 
   4   2  20       69.70       74.36      7.24 o 
   5   2  20        0.14        2.00      3.79 o 
  -9   3  20      292.74      299.68     11.48 o 
  -8   3  20       73.13       78.36      6.80 o 
  -7   3  20      202.04      182.50      8.85 o 
  -6   3  20       40.39       42.98      5.36 o 
  -5   3  20        1.86        1.20      3.73 o 
  -4   3  20        0.80       -2.77      3.51 o 
  -3   3  20      229.91      236.59      9.36 o 
  -2   3  20        0.73        6.60      3.58 o 
  -1   3  20      376.21      335.64     11.41 o 
   0   3  20        3.73        3.52      4.09 o 
   1   3  20       49.90       49.05      6.14 o 
   2   3  20        8.33        3.91      9.99 o 
   3   3  20      247.97      228.56      8.41 o 
  -7   4  20        9.05        0.10      4.65 o 
  -6   4  20      183.13      181.19      9.73 o 
  -5   4  20      117.04      113.64     14.14 o 
  -4   4  20       46.85       57.62      6.65 o 
  -3   4  20        2.95        4.88      4.94 o 
  -2   4  20      327.41      350.23     12.80 o 
  -1   4  20       27.14       29.48      5.32 o 
   0   4  20      141.82      130.15     12.59 o 
   1   4  20       57.71       54.43      4.68 o 
 -11   0  21      291.22      277.63     13.53 o 
  -9   0  21       49.03       50.64      6.55 o 
  -7   0  21       11.50       14.21      5.36 o 
  -5   0  21       26.55       29.77     10.87 o 
  -3   0  21       67.49       81.70     13.36 o 
  -1   0  21      174.32      143.53      7.88 o 
   1   0  21      194.29      228.56     12.84 o 
   3   0  21      346.88      288.00     13.50 o 
   5   0  21      263.77      284.37     23.03 o 
 -10   1  21       42.95       55.13      5.50 o 
  -9   1  21       15.69       12.25      3.78 o 
  -8   1  21       97.98      107.12      5.46 o 
  -7   1  21       15.70       22.41      4.91 o 
  -6   1  21       12.21       19.98      2.87 o 
  -5   1  21      175.19      186.39      7.70 o 
  -4   1  21        2.08        1.34      3.21 o 
  -3   1  21        1.48        5.23      3.31 o 
  -2   1  21      540.63      514.56     11.01 o 
  -1   1  21        4.98        3.17      4.28 o 
   0   1  21      663.35      657.20     14.49 o 
   1   1  21       48.80       58.59      4.93 o 
   2   1  21       38.15       42.54      6.43 o 
   3   1  21        2.23       -2.85      4.13 o 
   4   1  21       61.05       79.27      7.19 o 
   5   1  21        6.09        4.20      5.34 o 
 -10   2  21        6.94        7.67      4.68 o 
  -9   2  21       66.25       86.71      6.87 o 
  -8   2  21       53.20       62.38      6.75 o 
  -7   2  21       24.07       30.03      4.17 o 
  -6   2  21        1.21        4.54      3.07 o 
  -5   2  21       27.42       32.12      3.81 o 
  -4   2  21       64.06       56.15      5.84 o 
  -3   2  21      377.61      401.89     11.41 o 
  -2   2  21      246.70      206.52     19.80 o 
  -1   2  21      713.79      685.53     16.21 o 
   0   2  21       27.68       34.55      4.96 o 
   1   2  21       50.15       51.25      5.64 o 
   2   2  21        2.62        3.46      4.34 o 
   3   2  21       23.29       31.79      6.18 o 
   4   2  21       26.46       29.98      9.94 o 
  -8   3  21      139.63      159.67      8.84 o 
  -7   3  21       27.71       36.97      5.31 o 
  -6   3  21      119.59      126.05      7.35 o 
  -5   3  21       17.20       18.72      4.42 o 
  -4   3  21       56.34       59.02      5.58 o 
  -3   3  21        0.02       -1.64      3.77 o 
  -2   3  21      202.67      206.38      7.67 o 
  -1   3  21        5.38        3.72      4.30 o 
   0   3  21       96.15      107.26      7.40 o 
   1   3  21        1.46        3.70      4.85 o 
   2   3  21      135.84      151.42     14.66 o 
  -5   4  21       48.46       60.59      6.80 o 
  -4   4  21      120.68      120.51     10.06 o 
  -3   4  21      213.47      207.01     10.13 o 
  -2   4  21       56.85       65.35      9.15 o 
  -1   4  21      299.08      288.13     14.33 o 
 -10   0  22       43.69       66.31      7.53 o 
  -8   0  22      347.23      354.06     26.34 o 
  -6   0  22      391.87      406.61     26.97 o 
  -4   0  22        1.87        0.36      8.28 o 
  -2   0  22       79.52      106.59      8.93 o 
   0   0  22      662.58      643.80     24.56 o 
   2   0  22       74.94       67.61      7.64 o 
   4   0  22      310.07      313.52     38.45 o 
 -10   1  22        0.05        5.42      4.08 o 
  -9   1  22      102.29      126.06      6.75 o 
  -8   1  22      112.03      111.96      5.55 o 
  -7   1  22      151.06      159.53      9.28 o 
  -6   1  22       63.60       57.27      5.07 o 
  -5   1  22      243.03      243.64      8.79 o 
  -4   1  22       35.61       47.39     11.67 o 
  -3   1  22      168.93      160.40      7.55 o 
  -2   1  22       83.86       93.11      4.76 o 
  -1   1  22      486.46      505.74     11.64 o 
   0   1  22       26.13       44.90      4.57 o 
   1   1  22      123.48      140.12      6.78 o 
   2   1  22       44.54       55.63      5.38 o 
   3   1  22       72.65       76.32      6.89 o 
   4   1  22       53.09       49.88      6.58 o 
  -9   2  22        6.58       12.69      4.28 o 
  -8   2  22      115.68      114.52      6.54 o 
  -7   2  22      144.97      141.33      8.50 o 
  -6   2  22      109.86      100.09      5.72 o 
  -5   2  22       68.27       69.96      4.84 o 
  -4   2  22      236.67      231.28      8.02 o 
  -3   2  22        8.64        8.01      2.95 o 
  -2   2  22      291.37      281.28     13.19 o 
  -1   2  22       93.83       91.12      6.11 o 
   0   2  22      229.46      228.43     10.62 o 
   1   2  22        0.37        1.50      4.22 o 
   2   2  22       49.12       50.67     10.73 o 
   3   2  22       29.36       28.31      5.82 o 
  -7   3  22      207.51      206.84     14.88 o 
  -6   3  22        2.32        7.99      5.23 o 
  -5   3  22      141.50      134.78      7.43 o 
  -4   3  22       22.68       16.50      4.45 o 
  -3   3  22       44.11       48.91     11.43 o 
  -2   3  22        3.22        2.36      3.51 o 
  -1   3  22       33.22       35.42      5.54 o 
   0   3  22       34.60       33.76      5.63 o 
   1   3  22      114.49      100.07      7.80 o 
  -9   0  23      758.02      799.05     35.55 o 
  -7   0  23      628.43      623.99     17.51 o 
  -5   0  23       11.20       13.46     10.00 o 
  -3   0  23      120.80       95.77     15.47 o 
  -1   0  23      489.35      477.64     15.73 o 
   1   0  23      233.79      238.51     12.45 o 
   3   0  23      184.12      184.91     12.18 o 
  -9   1  23      105.34      125.83      6.68 o 
  -8   1  23      214.06      217.83      7.33 o 
  -7   1  23       34.27       38.46      3.61 o 
  -6   1  23       79.01       97.48      6.00 o 
  -5   1  23       62.53       68.75      5.22 o 
  -4   1  23      159.38      175.98      9.27 o 
  -3   1  23        0.18       -1.44      3.24 o 
  -2   1  23      113.80      125.00      5.61 o 
  -1   1  23        0.44        2.75      3.25 o 
   0   1  23      289.69      314.86      9.49 o 
   1   1  23       66.91       54.85      5.26 o 
   2   1  23       25.59       23.16      5.07 o 
   3   1  23       33.78       46.21     14.05 o 
  -8   2  23       18.46       18.24      6.54 o 
  -7   2  23      133.54      146.00      6.97 o 
  -6   2  23       20.29       24.53      4.76 o 
  -5   2  23      238.05      240.14     10.71 o 
  -4   2  23       49.47       62.74      5.53 o 
  -3   2  23       64.23       81.79     11.45 o 
  -2   2  23       45.32       47.89      5.25 o 
  -1   2  23       66.06       77.04      9.72 o 
   0   2  23       11.41       17.85      4.78 o 
   1   2  23      250.72      259.51     16.96 o 
   2   2  23        2.58        6.48      4.84 o 
  -6   3  23      148.99      168.36      8.40 o 
  -5   3  23        0.03       -1.88      3.91 o 
  -4   3  23        0.61        4.84      4.11 o 
  -3   3  23       38.48       45.27      5.47 o 
  -2   3  23        2.42       -2.50      5.33 o 
  -1   3  23       53.03       67.35      7.13 o 
  -8   0  24      291.03      322.95     12.26 o 
  -6   0  24       57.30       60.96     14.55 o 
  -4   0  24      165.55      153.95     18.47 o 
  -2   0  24       12.67        6.89      4.03 o 
   0   0  24      342.23      339.53     36.92 o 
   2   0  24      270.18      296.55     14.57 o 
  -8   1  24        5.78        5.68      3.13 o 
  -7   1  24       89.44      105.71     10.76 o 
  -6   1  24       11.38        7.99      3.43 o 
  -5   1  24       94.24       97.51      6.07 o 
  -4   1  24      168.35      159.23      7.85 o 
  -3   1  24       58.22       72.98      6.30 o 
  -2   1  24       53.01       44.57      4.60 o 
  -1   1  24      220.86      244.71      9.93 o 
   0   1  24        5.21       19.26      4.22 o 
   1   1  24      232.65      213.59      8.61 o 
  -7   2  24       27.19       30.65      4.26 o 
  -6   2  24      155.84      148.16      9.07 o 
  -5   2  24        4.07        7.79      3.27 o 
  -4   2  24      117.94      124.93      6.38 o 
  -3   2  24        4.31        4.79      4.14 o 
  -2   2  24      114.50      128.17      6.89 o 
  -1   2  24       70.12       66.03      5.88 o 
   0   2  24      191.76      185.31      9.05 o 
  -7   0  25        1.68       14.31     11.93 o 
  -5   0  25        5.56       -0.62      8.62 o 
  -3   0  25      193.75      230.88     22.51 o 
  -1   0  25      131.05      157.04      9.69 o 
  -6   1  25       68.79       62.63     11.24 o 
  -5   1  25        4.48        0.06      6.71 o 
  -4   1  25      306.49      331.63     24.66 o 
  -3   1  25        0.01        3.69      3.81 o 
  -2   1  25       49.94       55.98      6.48 o 
  -1   1  25        1.94       -0.51      3.55 o 
  -4   0  26      147.03      184.67     20.95 o 
                                                 
